# Supplementary material for: Engineering of high-precision base editors for site-specific single nucleotide replacement
Source: Nat Commun. 2019 Jan 25;10:439. doi: 10.1038/s41467-018-08034-8 (PMC6347625; doi:10.1038/s41467-018-08034-8)
Supplement: Supplementary file 4 — Source Data [file 41467_2018_8034_MOESM4_ESM.xls]

## Sheet: Fig. 1
Base editor		C-to-T mutation (%)
		C-11/C-12	C-13	C-15/C-16	C-17	C-18/C-19
BE3	rep_1	1.28	10.3	29.67	17.3	3.113
	rep_2	2.67	11.2	25.82	14.8	2.79
	rep_3	4.34	6.6	25.54	6	4.74
						5.79
Average		2.76333	9.36667	27.01	12.7	4.10825
s.d.		1.25098	1.99053	1.88437	4.8463	1.22021
BE-NL	rep_1	0.35	0.0154	0.37	0.0027	0.74
	rep_2	0.29	0.002	0.62	0.0027	1.09
	rep_3	0.26	0.007	0.48	0.0027	0.899281
Average		0.3	0.00813333	0.49	0.0027	0.90976
s.d.		0.0374166	0.00552891	0.102307	4.33681e-19	0.143079
BE-PAP	rep_1	1.44	0.0085	0.37	0.07	0.97
	rep_2	1.15	0.0097	0.37	0.07	1.32
	rep_3	1.47	0.0074	0.33	0.07	0.513699
Average		1.35333	0.00853333	0.356667	0.07	0.934566
s.d.		0.144299	0.000939267	0.0188562	0	0.330123
BE-PAPAP	rep_1	0.71	0.071	14.11	0.77	0.34
	rep_2	0.17	0.0058	9.83	0.2	0.36
	rep_3	0.631	0.03	12.68	0.47	0.35
Average		0.503667	0.0356	12.2067	0.48	0.35
s.d.		0.238132	0.0269107	1.77907	0.232809	0.00816497
BE-PAPAPA	rep_1	0.32	0.053	13.3	0.09	2.86
	rep_2	0.28	0.06	9.41	0.17	1.32
	rep_3	0.36	0.06	11.56	0.12	2.02
Average		0.32	0.0576667	11.4233	0.126667	2.06667
s.d.		0.0326599	0.00329983	1.59102	0.0329983	0.629568
BE-PAPAPAP	rep_1	1.69	0.56	27.11	1.16	0.75
	rep_2	1.49	0.062	19.59	1.1	0.82
	rep_3	1.46	0.32	23.23	0.876	0.69
Average		1.54667	0.314	23.31	1.04533	0.753333
s.d.		0.102089	0.203352	3.07055	0.122217	0.0531246
BE-PAPAPAPA	rep_1	0.35	1.3	19.3	7.35	1.1
	rep_2	0.27	0.68	12.45	4.56	1.11
	rep_3	0.43	0.76	15.76	4.87	1.21
Average		0.35	0.913333	15.8367	5.59333	1.14
s.d.		0.0653197	0.275358	2.79703	1.24858	0.0496655
BE-P(AP)4	rep_1	0.81	1.99	11.93	4.49	0.47
	rep_2	0.61	1.733	9.73	3.59	0.49
	rep_3	0.56	3.77	10.65	4.6	0.51
Average		0.66	2.49767	10.77	4.22667	0.49
s.d.		0.108012	0.905773	0.902146	0.452426	0.0163299
BE-P(AP)7	rep_1	1.69	12.26	19.84	9.31	0.39
	rep_2	1.78	8.62	16.54	6.31	0.55
	rep_3	1.66	5.08	17.93	11.24	0.49
Average		1.71	8.65333	18.1033	8.95333	0.476667
s.d.		0.0509902	2.93132	1.35278	2.0284	0.0659966
BE-P(AP)10	rep_1	1.72	13.05	12.84	8.43	2.09
	rep_2	1.45	5.61	11.03	5.37	2.14
	rep_3	1.32	6.2	10.87	6.07	2.16
Average		1.49667	8.28667	11.58	6.62333	2.13
s.d.		0.1666	3.37679	0.893346	1.30908	0.0294392
BE-A(EAAAK)2A	rep_1	0.067	0.76	12.3	5	1.54
	rep_2	0.067	1.25	4.4	0.6	1.66
	rep_3	0.067	0.88	7.87	2.87	1.73
Average		0.067	0.963333	8.19	2.82333	1.64333
s.d.		0	0.20854	3.23309	1.7966	0.0784573
BE-A(EAAAK)3A	rep_1	1.36	12.2	21.96	0.83	1.36
	rep_2	1.15	6.07	20.15	1.5	1.75
	rep_3	1.38	9.52	22.18	1.23	1.57
Average		1.29667	9.26333	21.43	1.18667	1.56
s.d.		0.10403	2.50913	0.909542	0.275237	0.159374

## Sheet: Fig. 2b
		C-to-T editing
BE		C-21	C-20	C-19	C-18	C-17	C-16	C-15	C-14	C-13	C-7	C-6
nCDA1-BE3	rep_1	0.180571	0.392577	0.474173	0.555914	0.554807	0.528378	0.498965	0.46623	0.329033	0.0127569	0.0108314
	rep_2	0.107969	0.348964	0.433236	0.522942	0.520074	0.487875	0.452455	0.416281	0.26444	0.00935802	0.0084524
	rep_3	0.107155	0.336689	0.414975	0.480116	0.478286	0.463644	0.440849	0.415058	0.282446	0.015391	0.0125624
	Average	13.1898	35.941	44.0795	51.9658	51.7722	49.3299	46.409	43.2523	29.1973	1.2502	1.06154
	s.d.	3.44183	2.39821	2.47515	3.10312	3.12836	2.67045	2.51117	2.38397	2.7217	0.246955	0.168483
cCDA1-BE3		0.0473684	0.133493	0.335478	0.608804	0.598756	0.401388	0.137249	0.1361	0.134569	0.00834928	0.00425837
		0.0427966	0.126383	0.31893	0.580886	0.567383	0.368928	0.122895	0.131615	0.126646	0.00603878	0.0028131
		0.041833	0.12642	0.318058	0.583183	0.574189	0.371232	0.126837	0.12993	0.121989	0.00662484	0.00300531
		4.39993	12.8765	32.4156	59.0958	58.0109	38.0516	12.8994	13.2549	12.7735	0.70043	0.335893
		0.241456	0.33428	0.801436	1.26539	1.34747	1.47883	0.605511	0.2604	0.519325	0.0980678	0.0640827
nCDA1-NL-BE3		0.194332	0.429262	0.500295	0.548377	0.548288	0.543221	0.52575	0.472129	0.28092	0.0377114	0.0402746
		0.281114	0.480127	0.53375	0.56952	0.57076	0.566847	0.5497	0.501914	0.292382	0.0391482	0.0401745
		0.218098	0.378573	0.421082	0.448318	0.447429	0.443172	0.429864	0.391045	0.225802	0.0305757	0.0289593
		23.1181	42.932	48.5042	52.2071	52.2159	51.7747	50.1771	45.5029	26.6368	3.58118	3.64695
		3.66169	4.14592	4.72437	5.28612	5.36326	5.36069	5.17773	4.68489	2.90637	0.374864	0.531061
cCDA1-NL-BE3		0.0423112	0.116742	0.27807	0.54097	0.535048	0.340593	0.113567	0.132341	0.134958	0.00403373	0.00270346
		0.0589241	0.145056	0.342351	0.67306	0.66278	0.436159	0.154967	0.159146	0.163305	0.00507229	0.00378965
		0.0389598	0.11153	0.278278	0.534948	0.526923	0.344312	0.117624	0.133347	0.144628	0.00318657	0.00255856
		4.67317	12.4443	29.9566	58.2993	57.4917	37.3688	12.8719	14.1611	14.763	0.409753	0.301722
		0.872922	1.47303	3.02534	6.37349	6.22169	4.41999	1.8634	1.24056	1.17654	0.0771167	0.0549382
nCDA1Δ198-BE3		0.360948	0.533627	0.57919	0.605041	0.597892	0.57301	0.368663	0.213394	0.125823	0.0298098	0.0354647
		0.464068	0.554554	0.586704	0.605749	0.604614	0.58043	0.452499	0.314644	0.149624	0.0435189	0.041917
		41.2508	54.4091	58.2947	60.5395	60.1253	57.672	41.0581	26.4019	13.7723	3.66643	3.86908
		5.15598	1.04638	0.375716	0.0354061	0.336146	0.37101	4.19176	5.0625	1.19005	0.685457	0.322612
nCDA1Δ195-BE3		0.0657802	0.134136	0.277842	0.421246	0.361634	0.100845	0.0431608	0.0710648	0.0757908	0.0126206	0.0113172
		0.0555857	0.119545	0.288619	0.408694	0.371109	0.11132	0.0421179	0.0651546	0.0641178	0.00902379	0.00934431
		0.0436871	0.115379	0.350563	0.548866	0.486307	0.14717	0.0385168	0.0401531	0.0571182	0.00905161	0.0113991
		5.50176	12.302	30.5675	45.9602	40.635	11.9778	4.12652	5.87908	6.56756	1.0232	1.06869
		0.90284	0.804194	3.20441	6.33267	5.66705	1.98352	0.198947	1.33979	0.770221	0.168904	0.0949927
nCDA1Δ194-BE3		0.109241	0.210601	0.411179	0.637067	0.529899	0.171818	0.0530386	0.0602035	0.0970475	0.00616326	0.00640704
		0.114879	0.21485	0.419662	0.640438	0.531873	0.173881	0.0598318	0.0708614	0.102578	0.0056588	0.00488468
		11.206	21.2726	41.542	63.8752	53.0886	17.285	5.64352	6.55325	9.98129	0.591103	0.564586
		0.281887	0.212472	0.424126	0.168586	0.0986658	0.103144	0.339659	0.532892	0.276536	0.0252231	0.0761183
nCDA1Δ193-BE3		0.0195246	0.0474926	0.151974	0.373668	0.355978	0.144378	0.0988085	0.10084	0.122972	0.000735722	0.000171788
		0.00699553	0.0149069	0.0636279	0.344796	0.351602	0.108384	0.0326428	0.0338432	0.074535	0.000231006	0.000480776
		0.0268615	0.0796673	0.267877	0.637602	0.608529	0.297813	0.170408	0.169646	0.229812	0.000612604	8.29318e-06
		1.77939	4.73556	16.116	45.2022	43.8703	18.3525	10.062	10.1443	14.244	0.0526444	0.0220286
		0.820206	2.64385	8.3637	13.1753	12.0099	8.21388	5.6257	5.54427	6.48691	0.0214868	0.0195915
cCDA1Δ5-BE3		0.0397499	0.0735373	0.187829	0.464136	0.460429	0.253863	0.0442162	0.0237383	0.018736	0.00104958	0.000759268
		0.0503828	0.105474	0.238273	0.56343	0.559931	0.300405	0.0545851	0.0424624	0.035356	0.00156209	0.00101206
		4.50664	8.95056	21.3051	51.3783	51.018	27.7134	4.94006	3.31003	2.7046	0.130583	0.0885662
		0.531647	1.59683	2.5222	4.96469	4.97513	2.32707	0.518444	0.936205	0.830997	0.0256256	0.0126395
cCDA1Δ3-BE3		0.0817627	0.145722	0.342546	0.683527	0.671548	0.401973	0.110446	0.113825	0.100005	0.00401121	0.00225287
		0.0811004	0.154136	0.346926	0.688033	0.679114	0.404747	0.115801	0.130361	0.119674	0.00458834	0.00256232
		0.0741708	0.145069	0.337907	0.698565	0.69331	0.421077	0.111303	0.122947	0.118573	0.00311536	0.00333564
		7.90113	14.8309	34.246	69.0041	68.1324	40.9266	11.2517	12.2377	11.2751	0.390497	0.271694
		0.343342	0.41291	0.36827	0.630161	0.902065	0.842859	0.234861	0.676261	0.902349	0.0606015	0.045536
nCDA1Δ192-BE3		0.0047696	0.0145732	0.187092	0.643007	0.49709	0.251193	0.112054	0.115774	0.1626	0.00331447	0.00291027
		0.0202432	0.0475531	0.185839	0.610753	0.529661	0.194688	0.0980971	0.106852	0.153705	0.00309967	0.00162136
		0.00685844	0.0166066	0.125382	0.508691	0.490004	0.190001	0.0570433	0.056773	0.143057	0.00208252	0.00122175
		1.06238	2.62443	16.6104	58.7484	50.5585	21.1961	8.90649	9.31329	15.312	0.283222	0.191779
		0.685523	1.50905	2.87996	5.72498	1.72686	2.78071	2.33486	2.5967	0.79892	0.053732	0.0720499
nCDA1Δ191-BE3		0.0143107	0.0445953	0.181069	0.4546	0.383296	0.094271	0.0603244	0.078583	0.10975	0.00230508	0.00153672
		0.010013	0.0302334	0.136952	0.478025	0.435699	0.130988	0.0500695	0.0719637	0.136933	0.00235038	0.00135672
		0.0110184	0.0374243	0.161839	0.483867	0.404697	0.123225	0.059096	0.076527	0.121598	0.00263389	0.00177788
		1.17807	3.74177	15.9954	47.2164	40.7897	11.6161	5.64966	7.56912	12.276	0.242978	0.155711
		0.183545	0.586325	1.80598	1.26469	2.15128	1.57999	0.457224	0.276617	1.1128	0.0145506	0.0172538
nCDA1Δ190-BE3		0.011006	0.0181733	0.0919093	0.367647	0.325309	0.0788281	0.0412184	0.0505782	0.0913674	0.00252904	0.00103035
		0.00455395	0.00959606	0.0732641	0.34356	0.313264	0.0833142	0.03556	0.0487685	0.106663	0.00182158	0.00167777
		0.00687683	0.0152307	0.109021	0.436587	0.33879	0.0949998	0.0433862	0.0597881	0.107193	0.00176485	0.00164314
		0.747892	1.43334	9.13981	38.2598	32.5788	8.57141	4.00548	5.30449	10.1741	0.203849	0.145042
		0.266822	0.355868	1.46021	3.94223	1.04265	0.681667	0.329928	0.482507	0.733873	0.0347642	0.0297371
nCDA1Δ189-BE3		0.0056976	0.0106521	0.0853938	0.387862	0.325018	0.0792856	0.0353713	0.0536403	0.101531	0.00172912	0.00141731
		0.00479038	0.00622968	0.0636712	0.36134	0.330275	0.0915362	0.0402569	0.0523131	0.116721	0.0370747	0.0027581
		0.00679854	0.0127223	0.0810176	0.38697	0.342148	0.0991066	0.0462844	0.0627144	0.120835	0.00163985	0.00187899
		0.576217	0.986805	7.66942	37.8724	33.248	8.99761	4.06375	5.62226	11.3029	1.34812	0.201814
		0.0821096	0.270798	0.938034	1.22977	0.716466	0.816675	0.446337	0.462229	0.830207	1.66831	0.0556146
nCDA1Δ188-BE3		0.0063148	0.0117665	0.107824	0.479572	0.376098	0.122017	0.0548974	0.0543529	0.12478	0.00196787	0.00220284
		0.00476015	0.00591082	0.0847925	0.367422	0.318147	0.0922864	0.0409517	0.0491844	0.103038	0.00134762	0.000869433
		0.00534309	0.00884643	0.0936388	0.388098	0.329245	0.0908997	0.0469866	0.050729	0.104132	0.00157924	0.00205301
		0.547268	0.884124	9.54184	41.1698	34.1163	10.1734	4.76119	5.14221	11.065	0.163158	0.170843
		0.0641266	0.239057	0.948637	4.87313	2.51144	1.43531	0.571044	0.216621	1.00013	0.0255905	0.0596403
nCDA1Δ186-BE3		0.00401712	0.00476792	0.087088	0.330425	0.268258	0.0746419	0.0326783	0.0346667	0.0657696	0.00187685	0.00177807
		0.00740237	0.0139442	0.108137	0.414306	0.320202	0.10001	0.0431531	0.0542251	0.085206	0.00133299	0.0018435
		0.00666909	0.0183379	0.13784	0.493083	0.434448	0.164966	0.0642298	0.0709629	0.142229	0.00234409	0.00211298
		0.602953	1.235	11.1022	41.2605	34.0969	11.3206	4.66871	5.32849	9.77349	0.185131	0.191152
		0.145413	0.565346	2.08195	6.6416	6.94178	3.80369	1.3121	1.48327	3.24473	0.0413172	0.0144938
nCDA1Δ184-BE3		0.0110393	0.0266897	0.164009	0.446688	0.371567	0.139887	0.065873	0.0564774	0.0892385	0.00457728	0.00188476
		0.00942285	0.0205664	0.154864	0.44788	0.358068	0.122627	0.047612	0.0617997	0.0878373	0.00147232	0.00441696
		0.0563855	0.141896	0.291603	0.542651	0.458795	0.251744	0.158709	0.152495	0.156856	0.00385542	0.00481928
		2.56159	6.30507	20.3492	47.9073	39.6144	17.142	9.07315	9.02575	11.131	0.330167	0.3707
		2.17674	5.5808	6.24156	4.49589	4.46429	5.72334	4.86424	4.40625	3.22103	0.132669	0.129894
nCDA1Δ182-BE3		0.0309935	0.0486871	0.160269	0.37373	0.306024	0.104318	0.0558873	0.0590642	0.060346	0.00435568	0.00382234
		0.00942468	0.0214875	0.159546	0.454353	0.381121	0.134373	0.0598369	0.0647732	0.0949153	0.00322358	0.00241154
		0.0074161	0.0233188	0.163448	0.474056	0.405064	0.153927	0.0680434	0.0715954	0.109432	0.00339592	0.00302137
		1.59448	3.11644	16.1088	43.4046	36.407	13.0872	6.12559	6.51442	8.82312	0.36584	0.308508
		1.06726	1.24129	0.169466	4.34022	4.21924	2.04037	0.506311	0.512256	2.05893	0.0498051	0.0577715
nCDA1Δ180-BE3		0.0619948	0.113936	0.216518	0.459568	0.414619	0.193905	0.11479	0.109228	0.0871535	0.00520822	0.0063159
		0.0306125	0.086072	0.209061	0.521951	0.468167	0.220371	0.117978	0.113801	0.11913	0.00456361	0.00420534
		0.0393962	0.103026	0.217804	0.4947	0.441197	0.195105	0.104333	0.099577	0.0942383	0.00387787	0.00328395
		4.40012	10.1011	21.4461	49.2073	44.1328	20.3127	11.2367	10.7535	10.0174	0.45499	0.460173
		1.32191	1.14641	0.385406	2.55354	2.1861	1.22034	0.582834	0.592911	1.37125	0.0543197	0.126913
nCDA1Δ176-BE3		0.0515445	0.103014	0.202702	0.449	0.393989	0.173725	0.106968	0.100228	0.0746863	0.00427777	0.00435264
		0.0279585	0.0800759	0.209701	0.50411	0.463313	0.219419	0.115386	0.102215	0.0992743	0.00362024	0.0040598
		0.0640868	0.116498	0.207909	0.436992	0.410006	0.188861	0.121125	0.114289	0.0774687	0.00529802	0.0047278
		4.78633	9.98626	20.6771	46.3367	42.2436	19.4001	11.4493	10.5578	8.38098	0.439868	0.438008
		1.49773	1.50353	0.296866	2.92236	2.96346	1.90054	0.58138	0.621305	1.09939	0.0690266	0.0273402
nCDA1Δ170-BE3		0.075184	0.159925	0.325065	0.480436	0.442077	0.309313	0.172844	0.169402	0.147006	0.0071213	0.00587706
		0.0462478	0.105042	0.239541	0.385524	0.339394	0.20749	0.10266	0.0936748	0.0823782	0.00415075	0.00358474
		0.0301973	0.0736344	0.213599	0.406913	0.358519	0.229121	0.0979292	0.0783303	0.080874	0.00472852	0.00443502
		5.0543	11.2867	25.9401	42.4291	37.9997	24.8642	12.4478	11.3802	10.3419	0.533352	0.463227
		1.86152	3.56598	4.76237	4.06494	4.4586	4.38008	3.42544	3.98109	3.08265	0.128597	0.0946173
nCDA1Δ167-BE3		0.0398469	0.0958892	0.263883	0.420837	0.370016	0.206691	0.0995398	0.0808	0.0634984	0.00351785	0.00378335
		0.0724898	0.147618	0.297137	0.473704	0.42441	0.277794	0.148067	0.130492	0.115741	0.00591107	0.00504024
		0.0323776	0.101023	0.271121	0.471972	0.422747	0.258133	0.119708	0.0897813	0.0884029	0.00428843	0.00410464
		4.82381	11.4844	27.738	45.5504	40.5724	24.7539	12.2438	10.0358	8.9214	0.457245	0.430941
		1.74175	2.32699	1.4279	2.45235	2.52585	2.99788	1.9905	2.16213	2.13356	0.0997454	0.0533162
nCDA1Δ165-BE3		0.107132	0.229097	0.40298	0.580538	0.556021	0.398242	0.212993	0.18676	0.161797	0.0101295	0.00951138
		0.0296821	0.100148	0.296564	0.500885	0.442091	0.279668	0.123866	0.0985216	0.0932987	0.0050802	0.00582225
		0.0433553	0.12606	0.326762	0.461933	0.450885	0.287308	0.122186	0.105927	0.0926799	0.00363912	0.00675463
		6.00564	15.1769	34.2102	51.4452	48.2999	32.1739	15.3015	13.0403	11.5925	0.628292	0.736276
		3.37521	5.56935	4.47781	4.93613	5.17589	5.41855	4.24167	3.99648	3.2437	0.27828	0.156627
nCDA1Δ163-BE3		0.0577027	0.11649	0.32085	0.479862	0.420417	0.257649	0.123693	0.10402	0.0812485	0.00553791	0.00518937
		0.0532456	0.140811	0.372492	0.526299	0.451664	0.284992	0.133487	0.117931	0.10445	0.00456947	0.0046991
		0.0538051	0.143994	0.37326	0.564391	0.500167	0.322872	0.146245	0.135034	0.121114	0.00696007	0.0069184
		5.49178	13.3765	35.5534	52.3517	45.7416	28.8504	13.4475	11.8995	10.2271	0.568915	0.560229
		0.198243	1.22843	2.45272	3.45648	3.28108	2.67431	0.923326	1.26837	1.63476	0.0981803	0.095191
nCDA1Δ161-BE3		0.0227554	0.0778681	0.34354	0.518612	0.357956	0.157683	0.0511667	0.0199932	0.00783942	0.00113119	0.00152579
		0.0118965	0.0602435	0.322244	0.477314	0.385842	0.205838	0.0591368	0.0286001	0.0132798	0.00190206	0.00169456
		0.0186085	0.0827472	0.404208	0.504189	0.385695	0.211632	0.0619644	0.0289999	0.0119261	0.00102315	0.00166262
		1.77535	7.36196	35.6664	50.0038	37.6498	19.1717	5.74227	2.58644	1.10151	0.135213	0.162766
		0.447414	0.96658	3.47246	1.71135	1.31108	2.41821	0.457176	0.415478	0.231257	0.0391351	0.00732001
nCDA1Δ158-BE3		0.0131928	0.058784	0.242988	0.333604	0.274325	0.10625	0.0267747	0.0124854	0.00505783	0.00183921	0.00215754
		0.0144974	0.0550785	0.243663	0.332941	0.270393	0.110069	0.025025	0.0121155	0.00561666	0.00094101	0.00176439
		0.0220389	0.0911516	0.333005	0.429082	0.40261	0.165641	0.0428876	0.0162111	0.006033	0.00188788	0.00139539
		1.65764	6.8338	27.3219	36.5209	31.5776	12.732	3.15624	1.3604	0.556916	0.155603	0.177244
		0.389914	1.62024	4.22762	4.51654	6.14218	2.71418	0.803992	0.184967	0.0399525	0.043534	0.0311198
nCDA1Δ154-BE3		0.00221816	0.00608495	0.0912443	0.190492	0.0972693	0.0406463	0.00872276	0.0133389	0.0509877	0.00395672	0.00395672
		0.00258006	0.00572822	0.092906	0.196677	0.0985632	0.0395768	0.00830828	0.0130423	0.0525718	0.00426066	0.004308
		0.00216659	0.00371834	0.0284292	0.0570341	0.0293368	0.0143464	0.00459669	0.00582638	0.0169521	0.00237154	0.00184453
		0.232161	0.517717	7.08598	14.8068	7.50564	3.15231	0.720924	1.07359	4.01705	0.352964	0.336975
		0.0183967	0.104178	3.00106	6.44199	3.2333	1.21537	0.185509	0.347366	1.64306	0.0828246	0.108798
BE3		0.0215	0.01475	0.017	0.033	0.35425	0.5535	0.60475	0.5545	0.37775	0.01675	0.011
		0.043	0.029	0.035	0.078	0.156	0.481	0.553	0.487	0.388	0.036	0.024
		0.024	0.01425	0.019	0.052	0.19725	0.51775	0.61625	0.559	0.3675	0.01575	0.00725
		2.95	1.93333	2.36667	5.43333	23.5833	51.7417	59.1333	53.35	37.775	2.28333	1.40833
		0.960035	0.683841	0.805536	1.84451	8.54099	2.95989	2.75093	3.29317	0.836909	0.931919	0.717732
BE-NL		0.02925	0.016	0.0215	0.0905	0.13	0.18475	0.19125	0.11575	0.04625	0.06775	0.016
		0.035	0.02	0.02525	0.0995	0.1405	0.19225	0.187	0.10975	0.04525	0.103	0.02675
		0.0235	0.012	0.0155	0.073	0.102	0.145	0.1425	0.077	0.0325	0.0585	0.0135
		2.925	1.6	2.075	8.76667	12.4167	17.4	17.3583	10.0833	4.13333	7.64167	1.875
		0.469486	0.326599	0.401559	1.10025	1.62498	2.07334	2.20476	1.70298	0.625944	1.91728	0.574819
BE-PAP		0.0205	0.0095	0.01525	0.126	0.1905	0.2695	0.323	0.2055	0.0455	0.05375	0.013
		0.021225	0.01125	0.017	0.14575	0.222	0.3075	0.38225	0.2575	0.0625	0.05125	0.0135
		0.018	0.009	0.013	0.1225	0.184	0.256	0.326	0.211	0.047	0.045	0.012
		1.99083	0.991667	1.50833	13.1417	19.8833	27.7667	34.375	22.4667	5.16667	5	1.28333
		0.138147	0.0964653	0.163724	1.02354	1.65948	2.18034	2.72511	2.3325	0.768476	0.36799	0.062361
BE-PAPAP		0.0215	0.009	0.01325	0.06325	0.11075	0.3215	0.39025	0.31	0.08725	0.0285	0.0075
		0.02425	0.01175	0.01825	0.07775	0.13225	0.3495	0.44175	0.37225	0.1175	0.035	0.0095
		0.021	0.0095	0.0135	0.0695	0.121	0.322	0.4115	0.3435	0.104	0.0335	0.0085
		2.225	1.00833	1.5	7.01667	12.1333	33.1	41.45	34.1917	10.2917	3.23333	0.85
		0.142887	0.119606	0.230036	0.593834	0.87805	1.30831	2.11315	2.54381	1.23732	0.277889	0.0816497
BE-PAPAPA		0.017	0.008	0.0115	0.0515	0.0935	0.3565	0.426	0.353	0.165	0.0225	0.0062
		0.0159	0.00775	0.01225	0.05975	0.1055	0.3605	0.466	0.419	0.21	0.02375	0.00625
		0.02275	0.0105	0.017	0.06375	0.10975	0.393	0.4785	0.41	0.19275	0.026	0.0205
		1.855	0.875	1.35833	5.83333	10.2917	37	45.6833	39.4	18.925	2.40833	1.09833
		0.300361	0.124164	0.243527	0.510038	0.688093	1.63452	2.23917	2.92233	1.85371	0.144818	0.672933
BE-PAPAPAP		0.018	0.0085	0.014	0.0555	0.101	0.397	0.4655	0.3935	0.2245	0.0205	0.0065
		0.0175	0.009	0.01525	0.068	0.12075	0.445	0.5505	0.49325	0.2945	0.023	0.0065
		0.02025	0.0095	0.018	0.071	0.121	0.4415	0.5335	0.4675	0.27875	0.02475	0.0205
		1.85833	0.9	1.575	6.48333	11.425	42.7833	51.65	45.1417	26.5917	2.275	1.11667
		0.119606	0.0408248	0.167083	0.671234	0.936972	2.18492	3.67242	4.2281	2.99836	0.174404	0.659966
BE-PAPAPAPA		0.017	0.0075	0.011	0.0425	0.088	0.4	0.4705	0.3885	0.2435	0.016	0.005
		0.01425	0.00675	0.0115	0.058	0.1165	0.43875	0.55425	0.515	0.36075	0.01875	0.02075
		0.02725	0.01	0.02175	0.07725	0.12875	0.476	0.56975	0.49725	0.34475	0.0255	0.00475
		1.95	0.808333	1.475	5.925	11.1083	43.825	53.15	46.6917	31.6333	2.00833	1.01667
		0.55939	0.138944	0.495395	1.42141	1.70713	3.10289	4.35952	5.59205	5.19135	0.399131	0.748424
cBE3		0.007	0.003	0.003	0.007	0.009	0.018	0.032	0.025	0.011	0.026	0.005
		0.008	0.004	0.005	0.009	0.012	0.022	0.038	0.031	0.013	0.024	0.005
		0.75	0.35	0.4	0.8	1.05	2	3.5	2.8	1.2	2.5	0.5
		0.05	0.05	0.1	0.1	0.15	0.2	0.3	0.3	0.1	0.1	0

## Sheet: Fig. 2c
BE		C-to-T mutation (%)
		C-11/C-12	C-13	C-15/C-16	C-17	C-18/C-19	C-20
nBE3	rep_1	1.11111	7.06371	23.4921	16.8224	2.30769	0.00210084
	rep_2	3.37621	7.06371	21.25	8.07018	4.27807	0.002
	rep_3	2.46637	7.58294	22.7273	6	2.08333	0.00206612
Average		2.31789	7.23679	22.4898	10.2975	2.8897	0.00205565
s.d.		0.930662	0.244766	0.930596	4.69056	0.985993	4.18275e-05
nCDA1-BE3	rep_1	1.39319	10.2804	7.87234	4.42478	10.3734	1.33333
	rep_2	1.71875	10.2518	6.25	12	12.5373	0.986842
	rep_3	1.94805	10.4545	8.04878	8.37696	11.4286	1.20773
Average		1.68666	10.3289	7.39037	8.26725	11.4464	1.17597
s.d.		0.227655	0.0896032	0.809577	3.09354	0.883486	0.143226
cCDA1-BE3	rep_1	0.787234	0.168919	8.29384	8.92019	30.4167	0.00406504
	rep_2	1.05485	0.00178571	6.66667	12.0192	32.8	0.0145161
	rep_3	0.828729	0.00179856	7.61905	10.7143	31.5126	0.00585938
Average		0.890272	0.0575011	7.52652	10.5512	31.5764	0.00814685
s.d.		0.117602	0.0787843	0.667505	1.27042	0.974038	0.00456295
cBE3	rep_1	0.00165563	0.00196078	0.0157895	0.0512422	0.0160772	0.0177778
	rep_2	0.00197628	0.00214592	0.0271493	0.0551331	0.0114943	0.00657895
	rep_3	0.00346021	0.0018797	0.0274725	0.0643154	0.0150862	0.00883392
Average		0.00236404	0.00199547	0.0234704	0.0568969	0.0142192	0.0110635
s.d.		0.000786084	0.000111418	0.00543287	0.00548087	0.00196885	0.00483611

## Sheet: Fig. 4a
		C-to-T editing
BE		C-21	C-20	C-19	C-18	C-17	C-16	C-15	C-14	C-13	C-7	C-6
nCDA1-BE3	rep_1	0.180571	0.392577	0.474173	0.555914	0.554807	0.528378	0.498965	0.46623	0.329033	0.0127569	0.0108314
	rep_2	0.107969	0.348964	0.433236	0.522942	0.520074	0.487875	0.452455	0.416281	0.26444	0.00935802	0.0084524
	rep_3	0.107155	0.336689	0.414975	0.480116	0.478286	0.463644	0.440849	0.415058	0.282446	0.015391	0.0125624
	Average	13.1898	35.941	44.0795	51.9658	51.7722	49.3299	46.409	43.2523	29.1973	1.2502	1.06154
	s.d.	3.44183	2.39821	2.47515	3.10312	3.12836	2.67045	2.51117	2.38397	2.7217	0.246955	0.168483
cCDA1-BE3		0.0473684	0.133493	0.335478	0.608804	0.598756	0.401388	0.137249	0.1361	0.134569	0.00834928	0.00425837
		0.0427966	0.126383	0.31893	0.580886	0.567383	0.368928	0.122895	0.131615	0.126646	0.00603878	0.0028131
		0.041833	0.12642	0.318058	0.583183	0.574189	0.371232	0.126837	0.12993	0.121989	0.00662484	0.00300531
		4.39993	12.8765	32.4156	59.0958	58.0109	38.0516	12.8994	13.2549	12.7735	0.70043	0.335893
		0.241456	0.33428	0.801436	1.26539	1.34747	1.47883	0.605511	0.2604	0.519325	0.0980678	0.0640827
nCDA1-NL-BE3		0.194332	0.429262	0.500295	0.548377	0.548288	0.543221	0.52575	0.472129	0.28092	0.0377114	0.0402746
		0.281114	0.480127	0.53375	0.56952	0.57076	0.566847	0.5497	0.501914	0.292382	0.0391482	0.0401745
		0.218098	0.378573	0.421082	0.448318	0.447429	0.443172	0.429864	0.391045	0.225802	0.0305757	0.0289593
		23.1181	42.932	48.5042	52.2071	52.2159	51.7747	50.1771	45.5029	26.6368	3.58118	3.64695
		3.66169	4.14592	4.72437	5.28612	5.36326	5.36069	5.17773	4.68489	2.90637	0.374864	0.531061
cCDA1-NL-BE3		0.0423112	0.116742	0.27807	0.54097	0.535048	0.340593	0.113567	0.132341	0.134958	0.00403373	0.00270346
		0.0589241	0.145056	0.342351	0.67306	0.66278	0.436159	0.154967	0.159146	0.163305	0.00507229	0.00378965
		0.0389598	0.11153	0.278278	0.534948	0.526923	0.344312	0.117624	0.133347	0.144628	0.00318657	0.00255856
		4.67317	12.4443	29.9566	58.2993	57.4917	37.3688	12.8719	14.1611	14.763	0.409753	0.301722
		0.872922	1.47303	3.02534	6.37349	6.22169	4.41999	1.8634	1.24056	1.17654	0.0771167	0.0549382
nCDA1Δ198-BE3		0.360948	0.533627	0.57919	0.605041	0.597892	0.57301	0.368663	0.213394	0.125823	0.0298098	0.0354647
		0.464068	0.554554	0.586704	0.605749	0.604614	0.58043	0.452499	0.314644	0.149624	0.0435189	0.041917
		41.2508	54.4091	58.2947	60.5395	60.1253	57.672	41.0581	26.4019	13.7723	3.66643	3.86908
		5.15598	1.04638	0.375716	0.0354061	0.336146	0.37101	4.19176	5.0625	1.19005	0.685457	0.322612
nCDA1Δ195-BE3		0.0657802	0.134136	0.277842	0.421246	0.361634	0.100845	0.0431608	0.0710648	0.0757908	0.0126206	0.0113172
		0.0555857	0.119545	0.288619	0.408694	0.371109	0.11132	0.0421179	0.0651546	0.0641178	0.00902379	0.00934431
		0.0436871	0.115379	0.350563	0.548866	0.486307	0.14717	0.0385168	0.0401531	0.0571182	0.00905161	0.0113991
		5.50176	12.302	30.5675	45.9602	40.635	11.9778	4.12652	5.87908	6.56756	1.0232	1.06869
		0.90284	0.804194	3.20441	6.33267	5.66705	1.98352	0.198947	1.33979	0.770221	0.168904	0.0949927
nCDA1Δ194-BE3		0.109241	0.210601	0.411179	0.637067	0.529899	0.171818	0.0530386	0.0602035	0.0970475	0.00616326	0.00640704
		0.114879	0.21485	0.419662	0.640438	0.531873	0.173881	0.0598318	0.0708614	0.102578	0.0056588	0.00488468
		11.206	21.2726	41.542	63.8752	53.0886	17.285	5.64352	6.55325	9.98129	0.591103	0.564586
		0.281887	0.212472	0.424126	0.168586	0.0986658	0.103144	0.339659	0.532892	0.276536	0.0252231	0.0761183
nCDA1Δ193-BE3		0.0195246	0.0474926	0.151974	0.373668	0.355978	0.144378	0.0988085	0.10084	0.122972	0.000735722	0.000171788
		0.00699553	0.0149069	0.0636279	0.344796	0.351602	0.108384	0.0326428	0.0338432	0.074535	0.000231006	0.000480776
		0.0268615	0.0796673	0.267877	0.637602	0.608529	0.297813	0.170408	0.169646	0.229812	0.000612604	8.29318e-06
		1.77939	4.73556	16.116	45.2022	43.8703	18.3525	10.062	10.1443	14.244	0.0526444	0.0220286
		0.820206	2.64385	8.3637	13.1753	12.0099	8.21388	5.6257	5.54427	6.48691	0.0214868	0.0195915
cCDA1Δ5-BE3		0.0397499	0.0735373	0.187829	0.464136	0.460429	0.253863	0.0442162	0.0237383	0.018736	0.00104958	0.000759268
		0.0503828	0.105474	0.238273	0.56343	0.559931	0.300405	0.0545851	0.0424624	0.035356	0.00156209	0.00101206
		4.50664	8.95056	21.3051	51.3783	51.018	27.7134	4.94006	3.31003	2.7046	0.130583	0.0885662
		0.531647	1.59683	2.5222	4.96469	4.97513	2.32707	0.518444	0.936205	0.830997	0.0256256	0.0126395
cCDA1Δ3-BE3		0.0817627	0.145722	0.342546	0.683527	0.671548	0.401973	0.110446	0.113825	0.100005	0.00401121	0.00225287
		0.0811004	0.154136	0.346926	0.688033	0.679114	0.404747	0.115801	0.130361	0.119674	0.00458834	0.00256232
		0.0741708	0.145069	0.337907	0.698565	0.69331	0.421077	0.111303	0.122947	0.118573	0.00311536	0.00333564
		7.90113	14.8309	34.246	69.0041	68.1324	40.9266	11.2517	12.2377	11.2751	0.390497	0.271694
		0.343342	0.41291	0.36827	0.630161	0.902065	0.842859	0.234861	0.676261	0.902349	0.0606015	0.045536
nCDA1Δ192-BE3		0.0047696	0.0145732	0.187092	0.643007	0.49709	0.251193	0.112054	0.115774	0.1626	0.00331447	0.00291027
		0.0202432	0.0475531	0.185839	0.610753	0.529661	0.194688	0.0980971	0.106852	0.153705	0.00309967	0.00162136
		0.00685844	0.0166066	0.125382	0.508691	0.490004	0.190001	0.0570433	0.056773	0.143057	0.00208252	0.00122175
		1.06238	2.62443	16.6104	58.7484	50.5585	21.1961	8.90649	9.31329	15.312	0.283222	0.191779
		0.685523	1.50905	2.87996	5.72498	1.72686	2.78071	2.33486	2.5967	0.79892	0.053732	0.0720499
nCDA1Δ191-BE3		0.0143107	0.0445953	0.181069	0.4546	0.383296	0.094271	0.0603244	0.078583	0.10975	0.00230508	0.00153672
		0.010013	0.0302334	0.136952	0.478025	0.435699	0.130988	0.0500695	0.0719637	0.136933	0.00235038	0.00135672
		0.0110184	0.0374243	0.161839	0.483867	0.404697	0.123225	0.059096	0.076527	0.121598	0.00263389	0.00177788
		1.17807	3.74177	15.9954	47.2164	40.7897	11.6161	5.64966	7.56912	12.276	0.242978	0.155711
		0.183545	0.586325	1.80598	1.26469	2.15128	1.57999	0.457224	0.276617	1.1128	0.0145506	0.0172538
nCDA1Δ190-BE3		0.011006	0.0181733	0.0919093	0.367647	0.325309	0.0788281	0.0412184	0.0505782	0.0913674	0.00252904	0.00103035
		0.00455395	0.00959606	0.0732641	0.34356	0.313264	0.0833142	0.03556	0.0487685	0.106663	0.00182158	0.00167777
		0.00687683	0.0152307	0.109021	0.436587	0.33879	0.0949998	0.0433862	0.0597881	0.107193	0.00176485	0.00164314
		0.747892	1.43334	9.13981	38.2598	32.5788	8.57141	4.00548	5.30449	10.1741	0.203849	0.145042
		0.266822	0.355868	1.46021	3.94223	1.04265	0.681667	0.329928	0.482507	0.733873	0.0347642	0.0297371
nCDA1Δ189-BE3		0.0056976	0.0106521	0.0853938	0.387862	0.325018	0.0792856	0.0353713	0.0536403	0.101531	0.00172912	0.00141731
		0.00479038	0.00622968	0.0636712	0.36134	0.330275	0.0915362	0.0402569	0.0523131	0.116721	0.0370747	0.0027581
		0.00679854	0.0127223	0.0810176	0.38697	0.342148	0.0991066	0.0462844	0.0627144	0.120835	0.00163985	0.00187899
		0.576217	0.986805	7.66942	37.8724	33.248	8.99761	4.06375	5.62226	11.3029	1.34812	0.201814
		0.0821096	0.270798	0.938034	1.22977	0.716466	0.816675	0.446337	0.462229	0.830207	1.66831	0.0556146
nCDA1Δ188-BE3		0.0063148	0.0117665	0.107824	0.479572	0.376098	0.122017	0.0548974	0.0543529	0.12478	0.00196787	0.00220284
		0.00476015	0.00591082	0.0847925	0.367422	0.318147	0.0922864	0.0409517	0.0491844	0.103038	0.00134762	0.000869433
		0.00534309	0.00884643	0.0936388	0.388098	0.329245	0.0908997	0.0469866	0.050729	0.104132	0.00157924	0.00205301
		0.547268	0.884124	9.54184	41.1698	34.1163	10.1734	4.76119	5.14221	11.065	0.163158	0.170843
		0.0641266	0.239057	0.948637	4.87313	2.51144	1.43531	0.571044	0.216621	1.00013	0.0255905	0.0596403
nCDA1Δ186-BE3		0.00401712	0.00476792	0.087088	0.330425	0.268258	0.0746419	0.0326783	0.0346667	0.0657696	0.00187685	0.00177807
		0.00740237	0.0139442	0.108137	0.414306	0.320202	0.10001	0.0431531	0.0542251	0.085206	0.00133299	0.0018435
		0.00666909	0.0183379	0.13784	0.493083	0.434448	0.164966	0.0642298	0.0709629	0.142229	0.00234409	0.00211298
		0.602953	1.235	11.1022	41.2605	34.0969	11.3206	4.66871	5.32849	9.77349	0.185131	0.191152
		0.145413	0.565346	2.08195	6.6416	6.94178	3.80369	1.3121	1.48327	3.24473	0.0413172	0.0144938
nCDA1Δ184-BE3		0.0110393	0.0266897	0.164009	0.446688	0.371567	0.139887	0.065873	0.0564774	0.0892385	0.00457728	0.00188476
		0.00942285	0.0205664	0.154864	0.44788	0.358068	0.122627	0.047612	0.0617997	0.0878373	0.00147232	0.00441696
		0.0563855	0.141896	0.291603	0.542651	0.458795	0.251744	0.158709	0.152495	0.156856	0.00385542	0.00481928
		2.56159	6.30507	20.3492	47.9073	39.6144	17.142	9.07315	9.02575	11.131	0.330167	0.3707
		2.17674	5.5808	6.24156	4.49589	4.46429	5.72334	4.86424	4.40625	3.22103	0.132669	0.129894
nCDA1Δ182-BE3		0.0309935	0.0486871	0.160269	0.37373	0.306024	0.104318	0.0558873	0.0590642	0.060346	0.00435568	0.00382234
		0.00942468	0.0214875	0.159546	0.454353	0.381121	0.134373	0.0598369	0.0647732	0.0949153	0.00322358	0.00241154
		0.0074161	0.0233188	0.163448	0.474056	0.405064	0.153927	0.0680434	0.0715954	0.109432	0.00339592	0.00302137
		1.59448	3.11644	16.1088	43.4046	36.407	13.0872	6.12559	6.51442	8.82312	0.36584	0.308508
		1.06726	1.24129	0.169466	4.34022	4.21924	2.04037	0.506311	0.512256	2.05893	0.0498051	0.0577715
nCDA1Δ180-BE3		0.0619948	0.113936	0.216518	0.459568	0.414619	0.193905	0.11479	0.109228	0.0871535	0.00520822	0.0063159
		0.0306125	0.086072	0.209061	0.521951	0.468167	0.220371	0.117978	0.113801	0.11913	0.00456361	0.00420534
		0.0393962	0.103026	0.217804	0.4947	0.441197	0.195105	0.104333	0.099577	0.0942383	0.00387787	0.00328395
		4.40012	10.1011	21.4461	49.2073	44.1328	20.3127	11.2367	10.7535	10.0174	0.45499	0.460173
		1.32191	1.14641	0.385406	2.55354	2.1861	1.22034	0.582834	0.592911	1.37125	0.0543197	0.126913
nCDA1Δ176-BE3		0.0515445	0.103014	0.202702	0.449	0.393989	0.173725	0.106968	0.100228	0.0746863	0.00427777	0.00435264
		0.0279585	0.0800759	0.209701	0.50411	0.463313	0.219419	0.115386	0.102215	0.0992743	0.00362024	0.0040598
		0.0640868	0.116498	0.207909	0.436992	0.410006	0.188861	0.121125	0.114289	0.0774687	0.00529802	0.0047278
		4.78633	9.98626	20.6771	46.3367	42.2436	19.4001	11.4493	10.5578	8.38098	0.439868	0.438008
		1.49773	1.50353	0.296866	2.92236	2.96346	1.90054	0.58138	0.621305	1.09939	0.0690266	0.0273402
nCDA1Δ170-BE3		0.075184	0.159925	0.325065	0.480436	0.442077	0.309313	0.172844	0.169402	0.147006	0.0071213	0.00587706
		0.0462478	0.105042	0.239541	0.385524	0.339394	0.20749	0.10266	0.0936748	0.0823782	0.00415075	0.00358474
		0.0301973	0.0736344	0.213599	0.406913	0.358519	0.229121	0.0979292	0.0783303	0.080874	0.00472852	0.00443502
		5.0543	11.2867	25.9401	42.4291	37.9997	24.8642	12.4478	11.3802	10.3419	0.533352	0.463227
		1.86152	3.56598	4.76237	4.06494	4.4586	4.38008	3.42544	3.98109	3.08265	0.128597	0.0946173
nCDA1Δ167-BE3		0.0398469	0.0958892	0.263883	0.420837	0.370016	0.206691	0.0995398	0.0808	0.0634984	0.00351785	0.00378335
		0.0724898	0.147618	0.297137	0.473704	0.42441	0.277794	0.148067	0.130492	0.115741	0.00591107	0.00504024
		0.0323776	0.101023	0.271121	0.471972	0.422747	0.258133	0.119708	0.0897813	0.0884029	0.00428843	0.00410464
		4.82381	11.4844	27.738	45.5504	40.5724	24.7539	12.2438	10.0358	8.9214	0.457245	0.430941
		1.74175	2.32699	1.4279	2.45235	2.52585	2.99788	1.9905	2.16213	2.13356	0.0997454	0.0533162
nCDA1Δ165-BE3		0.107132	0.229097	0.40298	0.580538	0.556021	0.398242	0.212993	0.18676	0.161797	0.0101295	0.00951138
		0.0296821	0.100148	0.296564	0.500885	0.442091	0.279668	0.123866	0.0985216	0.0932987	0.0050802	0.00582225
		0.0433553	0.12606	0.326762	0.461933	0.450885	0.287308	0.122186	0.105927	0.0926799	0.00363912	0.00675463
		6.00564	15.1769	34.2102	51.4452	48.2999	32.1739	15.3015	13.0403	11.5925	0.628292	0.736276
		3.37521	5.56935	4.47781	4.93613	5.17589	5.41855	4.24167	3.99648	3.2437	0.27828	0.156627
nCDA1Δ163-BE3		0.0577027	0.11649	0.32085	0.479862	0.420417	0.257649	0.123693	0.10402	0.0812485	0.00553791	0.00518937
		0.0532456	0.140811	0.372492	0.526299	0.451664	0.284992	0.133487	0.117931	0.10445	0.00456947	0.0046991
		0.0538051	0.143994	0.37326	0.564391	0.500167	0.322872	0.146245	0.135034	0.121114	0.00696007	0.0069184
		5.49178	13.3765	35.5534	52.3517	45.7416	28.8504	13.4475	11.8995	10.2271	0.568915	0.560229
		0.198243	1.22843	2.45272	3.45648	3.28108	2.67431	0.923326	1.26837	1.63476	0.0981803	0.095191
nCDA1Δ161-BE3		0.0227554	0.0778681	0.34354	0.518612	0.357956	0.157683	0.0511667	0.0199932	0.00783942	0.00113119	0.00152579
		0.0118965	0.0602435	0.322244	0.477314	0.385842	0.205838	0.0591368	0.0286001	0.0132798	0.00190206	0.00169456
		0.0186085	0.0827472	0.404208	0.504189	0.385695	0.211632	0.0619644	0.0289999	0.0119261	0.00102315	0.00166262
		1.77535	7.36196	35.6664	50.0038	37.6498	19.1717	5.74227	2.58644	1.10151	0.135213	0.162766
		0.447414	0.96658	3.47246	1.71135	1.31108	2.41821	0.457176	0.415478	0.231257	0.0391351	0.00732001
nCDA1Δ158-BE3		0.0131928	0.058784	0.242988	0.333604	0.274325	0.10625	0.0267747	0.0124854	0.00505783	0.00183921	0.00215754
		0.0144974	0.0550785	0.243663	0.332941	0.270393	0.110069	0.025025	0.0121155	0.00561666	0.00094101	0.00176439
		0.0220389	0.0911516	0.333005	0.429082	0.40261	0.165641	0.0428876	0.0162111	0.006033	0.00188788	0.00139539
		1.65764	6.8338	27.3219	36.5209	31.5776	12.732	3.15624	1.3604	0.556916	0.155603	0.177244
		0.389914	1.62024	4.22762	4.51654	6.14218	2.71418	0.803992	0.184967	0.0399525	0.043534	0.0311198
nCDA1Δ154-BE3		0.00221816	0.00608495	0.0912443	0.190492	0.0972693	0.0406463	0.00872276	0.0133389	0.0509877	0.00395672	0.00395672
		0.00258006	0.00572822	0.092906	0.196677	0.0985632	0.0395768	0.00830828	0.0130423	0.0525718	0.00426066	0.004308
		0.00216659	0.00371834	0.0284292	0.0570341	0.0293368	0.0143464	0.00459669	0.00582638	0.0169521	0.00237154	0.00184453
		0.232161	0.517717	7.08598	14.8068	7.50564	3.15231	0.720924	1.07359	4.01705	0.352964	0.336975
		0.0183967	0.104178	3.00106	6.44199	3.2333	1.21537	0.185509	0.347366	1.64306	0.0828246	0.108798
BE3		0.0215	0.01475	0.017	0.033	0.35425	0.5535	0.60475	0.5545	0.37775	0.01675	0.011
		0.043	0.029	0.035	0.078	0.156	0.481	0.553	0.487	0.388	0.036	0.024
		0.024	0.01425	0.019	0.052	0.19725	0.51775	0.61625	0.559	0.3675	0.01575	0.00725
		2.95	1.93333	2.36667	5.43333	23.5833	51.7417	59.1333	53.35	37.775	2.28333	1.40833
		0.960035	0.683841	0.805536	1.84451	8.54099	2.95989	2.75093	3.29317	0.836909	0.931919	0.717732
BE-NL		0.02925	0.016	0.0215	0.0905	0.13	0.18475	0.19125	0.11575	0.04625	0.06775	0.016
		0.035	0.02	0.02525	0.0995	0.1405	0.19225	0.187	0.10975	0.04525	0.103	0.02675
		0.0235	0.012	0.0155	0.073	0.102	0.145	0.1425	0.077	0.0325	0.0585	0.0135
		2.925	1.6	2.075	8.76667	12.4167	17.4	17.3583	10.0833	4.13333	7.64167	1.875
		0.469486	0.326599	0.401559	1.10025	1.62498	2.07334	2.20476	1.70298	0.625944	1.91728	0.574819
BE-PAP		0.0205	0.0095	0.01525	0.126	0.1905	0.2695	0.323	0.2055	0.0455	0.05375	0.013
		0.021225	0.01125	0.017	0.14575	0.222	0.3075	0.38225	0.2575	0.0625	0.05125	0.0135
		0.018	0.009	0.013	0.1225	0.184	0.256	0.326	0.211	0.047	0.045	0.012
		1.99083	0.991667	1.50833	13.1417	19.8833	27.7667	34.375	22.4667	5.16667	5	1.28333
		0.138147	0.0964653	0.163724	1.02354	1.65948	2.18034	2.72511	2.3325	0.768476	0.36799	0.062361
BE-PAPAP		0.0215	0.009	0.01325	0.06325	0.11075	0.3215	0.39025	0.31	0.08725	0.0285	0.0075
		0.02425	0.01175	0.01825	0.07775	0.13225	0.3495	0.44175	0.37225	0.1175	0.035	0.0095
		0.021	0.0095	0.0135	0.0695	0.121	0.322	0.4115	0.3435	0.104	0.0335	0.0085
		2.225	1.00833	1.5	7.01667	12.1333	33.1	41.45	34.1917	10.2917	3.23333	0.85
		0.142887	0.119606	0.230036	0.593834	0.87805	1.30831	2.11315	2.54381	1.23732	0.277889	0.0816497
BE-PAPAPA		0.017	0.008	0.0115	0.0515	0.0935	0.3565	0.426	0.353	0.165	0.0225	0.0062
		0.0159	0.00775	0.01225	0.05975	0.1055	0.3605	0.466	0.419	0.21	0.02375	0.00625
		0.02275	0.0105	0.017	0.06375	0.10975	0.393	0.4785	0.41	0.19275	0.026	0.0205
		1.855	0.875	1.35833	5.83333	10.2917	37	45.6833	39.4	18.925	2.40833	1.09833
		0.300361	0.124164	0.243527	0.510038	0.688093	1.63452	2.23917	2.92233	1.85371	0.144818	0.672933
BE-PAPAPAP		0.018	0.0085	0.014	0.0555	0.101	0.397	0.4655	0.3935	0.2245	0.0205	0.0065
		0.0175	0.009	0.01525	0.068	0.12075	0.445	0.5505	0.49325	0.2945	0.023	0.0065
		0.02025	0.0095	0.018	0.071	0.121	0.4415	0.5335	0.4675	0.27875	0.02475	0.0205
		1.85833	0.9	1.575	6.48333	11.425	42.7833	51.65	45.1417	26.5917	2.275	1.11667
		0.119606	0.0408248	0.167083	0.671234	0.936972	2.18492	3.67242	4.2281	2.99836	0.174404	0.659966
BE-PAPAPAPA		0.017	0.0075	0.011	0.0425	0.088	0.4	0.4705	0.3885	0.2435	0.016	0.005
		0.01425	0.00675	0.0115	0.058	0.1165	0.43875	0.55425	0.515	0.36075	0.01875	0.02075
		0.02725	0.01	0.02175	0.07725	0.12875	0.476	0.56975	0.49725	0.34475	0.0255	0.00475
		1.95	0.808333	1.475	5.925	11.1083	43.825	53.15	46.6917	31.6333	2.00833	1.01667
		0.55939	0.138944	0.495395	1.42141	1.70713	3.10289	4.35952	5.59205	5.19135	0.399131	0.748424
cBE3		0.007	0.003	0.003	0.007	0.009	0.018	0.032	0.025	0.011	0.026	0.005
		0.008	0.004	0.005	0.009	0.012	0.022	0.038	0.031	0.013	0.024	0.005
		0.75	0.35	0.4	0.8	1.05	2	3.5	2.8	1.2	2.5	0.5
		0.05	0.05	0.1	0.1	0.15	0.2	0.3	0.3	0.1	0.1	0

## Sheet: Fig. 4b
BE		C-to-T editing
		C-20	C-19	C-18	C-17	C-16	C-15	C-14	C-13
nCDA1-BE3	rep_1	0.3454265-	0.535584	0.554293	0.531472	0.485627	0.435589	0.374078	0.186771
	rep_2	0.307364	0.466025	0.478998	0.461703	0.419087	0.373579	0.324018	0.16821
	rep_3	0.253146	0.396777	0.407952	0.393371	0.362391	0.323818	0.273861	0.127477
	Average	28.0255	46.6129	48.0414	46.2182	42.2369	37.7662	32.3986	16.0819
	s.d.	2.71087	5.66678	5.97518	5.63805	5.03644	4.57216	4.09134	2.47641
cCDA1-BE3		0.136842	0.598896	0.624634	0.589163	0.427014	0.136033	0.0502155	0.034952
		0.119639	0.499899	0.51722	0.493583	0.37084	0.126827	0.0445525	0.0233355
		0.143388	0.63599	0.658238	0.62919	0.460298	0.156753	0.060078	0.045277
		13.329	57.8261	60.0031	57.0646	41.9384	13.9871	5.16153	3.45215
		1.00155	5.74428	6.01418	5.6889	3.69174	1.25153	0.641508	0.896275
nCDA1-NL-BE3		0.375393	0.496939	0.504645	0.495018	0.479142	0.432977	0.330044	0.0803725
		0.378082	0.505119	0.512358	0.503642	0.485985	0.442057	0.335178	0.082756
		0.368202	0.501604	0.509747	0.501	0.482397	0.432838	0.326612	0.0780425
		37.3892	50.1221	50.8917	49.9887	48.2508	43.5958	33.0611	8.03903
		0.417091	0.335026	0.320269	0.360767	0.279496	0.431372	0.351983	0.192432
cCDA1-NL-BE3		0.169588	0.624163	0.656046	0.61132	0.428675	0.140495	0.049332	0.024591
		0.169011	0.627271	0.657365	0.614768	0.433503	0.141066	0.050455	0.0251375
		0.16732	0.655914	0.683135	0.640815	0.449125	0.143418	0.047645	0.0255825
		16.864	63.5783	66.5515	62.2301	43.7101	14.166	4.9144	2.51037
		0.096209	1.42914	1.24707	1.31668	0.872743	0.126468	0.115485	0.0405485
nCDA1Δ198-BE3		0.568442	0.629795	0.631995	0.629989	0.601498	0.513695	0.235563	0.0573855
		0.495204	0.550576	0.554408	0.551005	0.526484	0.426869	0.119766	0.0156855
		53.1823	59.0186	59.3202	59.0497	56.3991	47.0282	17.7664	3.65355
		3.6619	3.96095	3.87935	3.9492	3.7507	4.34132	5.78985	2.085
nCDA1Δ195-BE3		0.202742	0.653487	0.668006	0.600896	0.32628	0.112947	0.0805235	0.066314
		0.186244	0.628201	0.637965	0.569756	0.301615	0.0996365	0.0743525	0.0590155
		0.200174	0.626986	0.639452	0.568888	0.308974	0.110188	0.0877455	0.07417
		19.6387	63.6225	64.8474	57.9847	31.229	10.759	8.08738	6.64998
		0.724864	1.22164	1.38247	1.48883	1.03386	0.573592	0.547328	0.618819
nCDA1Δ194-BE3		0.345551	0.686187	0.707463	0.616415	0.387835	0.231748	0.195968	0.154274
		0.186476	0.542781	0.567155	0.449011	0.220908	0.084601	0.062122	0.053122
		0.330097	0.669852	0.690257	0.593002	0.368286	0.214213	0.177675	0.13376
		28.7375	63.294	65.4959	55.2809	32.5677	17.6854	14.5255	11.3719
		7.16245	6.41001	6.24823	7.40162	7.45112	6.56243	5.92566	4.36592
nCDA1Δ193-BE3		0.0419855	0.459719	0.618395	0.470218	0.23219	0.10112	0.085922	0.085208
		0.0384855	0.45629	0.61901	0.474219	0.234191	0.099171	0.0856765	0.087132
		0.0623755	0.412103	0.52329	0.423718	0.270767	0.170856	0.141307	0.129803
		4.76155	44.2704	58.6898	45.6052	24.5716	12.3716	10.4302	10.0715
		1.05343	2.16839	4.49786	2.29213	1.77324	3.33429	2.61666	2.0584
cCDA1Δ5-BE3		0.13674	0.494657	0.529156	0.477729	0.304245	0.0869585	0.019356	0.0064965
		0.105228	0.424929	0.465239	0.409118	0.236601	0.0623565	0.010707	0.0046535
		0.160358	0.550596	0.581779	0.53079	0.35145	0.0977225	0.0202885	0.0051845
		13.4108	49.0061	52.5391	47.2546	29.7432	8.23458	1.67838	0.544483
		2.25837	5.14062	4.76517	4.98078	4.71337	1.48019	0.43138	0.0774593
cCDA1Δ3-BE3		0.204218	0.576002	0.595155	0.56297	0.407598	0.134547	0.040764	0.015017
		0.210367	0.579534	0.599066	0.567331	0.411251	0.136451	0.0385695	0.015041
		0.198833	0.576876	0.598094	0.565656	0.40748	0.12757	0.0343405	0.013949
		20.4473	57.7471	59.7438	56.5319	40.8776	13.2856	3.78913	1.4669
		0.471219	0.150199	0.166307	0.179665	0.175086	0.381766	0.266587	0.0509211
nCDA1Δ192-BE3		0.0637075	0.493754	0.759509	0.64308	0.378521	0.246827	0.209697	0.18277
		0.0746925	0.488051	0.710641	0.585251	0.362044	0.228401	0.201054	0.186346
		0.0319065	0.401452	0.640734	0.50477	0.238743	0.109947	0.0907455	0.0891255
		5.67688	46.1086	70.3628	57.77	32.6436	19.5058	16.7166	15.2747
		1.81433	4.22321	4.87426	5.67169	6.23722	6.06514	5.41523	4.50109
nCDA1Δ191-BE3		0.04025	0.414692	0.657036	0.5093	0.24863	0.129981	0.117094	0.118501
		0.0474865	0.430666	0.654974	0.508258	0.270498	0.148018	0.130871	0.12995
		0.0350265	0.394796	0.620569	0.472892	0.227214	0.11063	0.103673	0.109818
		4.0921	41.3385	64.4193	49.6817	24.878	12.9543	11.7213	11.9423
		0.510885	1.46728	1.67257	1.69224	1.76709	1.52669	1.11041	0.824469
nCDA1Δ190-BE3		0.0204325	0.30251	0.539214	0.380664	0.169267	0.086672	0.0781535	0.08018
		0.0226325	0.320604	0.551637	0.385185	0.175339	0.0901885	0.088687	0.08704
		0.020819	0.331647	0.607225	0.417644	0.181208	0.089638	0.0783205	0.0776745
		2.12947	31.8254	56.6025	39.4498	17.5271	8.88328	8.17203	8.16315
		0.095906	1.20107	2.95705	1.64704	0.487492	0.154438	0.492665	0.395881
nCDA1Δ189-BE3		0.02239	0.282332	0.542108	0.382314	0.177128	0.100388	0.0985665	0.096796
		0.0187775	0.274366	0.530991	0.373626	0.17601	0.094069	0.0906705	0.0864825
		0.017888	0.254727	0.508226	0.357023	0.159723	0.0876105	0.0782915	0.075204
		1.96852	27.0475	52.7109	37.0988	17.0954	9.40225	8.91762	8.61608
		0.194677	1.16005	1.41021	1.04922	0.795439	0.52165	0.834441	0.881783
nCDA1Δ188-BE3		0.016896	0.223789	0.425499	0.293428	0.129538	0.064066	0.0559065	0.0526645
		0.014248	0.252124	0.522938	0.344044	0.148732	0.073004	0.0669955	0.063988
		0.0174535	0.265852	0.541558	0.361714	0.152646	0.076136	0.0634	0.0617295
		1.61992	24.7255	49.6665	33.3062	14.3639	7.10687	6.21007	5.94607
		0.139833	1.75137	5.08932	2.89392	1.00981	0.511406	0.461936	0.489327
nCDA1Δ186-BE3		0.0153965	0.205679	0.433461	0.294443	0.128955	0.060295	0.0555895	0.0555665
		0.0148375	0.230779	0.492231	0.335389	0.147847	0.0707045	0.064105	0.064781
		0.013065	0.250158	0.587673	0.378424	0.153714	0.0660765	0.055133	0.056922
		1.4433	22.8872	50.4455	33.6085	14.3505	6.5692	5.82758	5.90898
		0.0993877	1.82085	6.35476	3.42886	1.05636	0.425835	0.412605	0.406213
nCDA1Δ184-BE3		0.0853845	0.475449	0.68225	0.582379	0.357343	0.197873	0.148919	0.148109
		0.0845285	0.450952	0.660453	0.55388	0.333965	0.182797	0.142677	0.139935
		0.014647	0.246195	0.555721	0.381757	0.144611	0.0535895	0.042344	0.0415765
		6.152	39.0865	63.2808	50.6006	27.8639	14.4753	11.1313	10.9873
		3.31461	10.2785	5.52303	8.86237	9.5252	6.47556	4.88351	4.84083
nCDA1Δ182-BE3		0.0246565	0.258668	0.576786	0.411118	0.176683	0.081798	0.064949	0.067102
		0.0263945	0.232598	0.473469	0.354529	0.170401	0.0806025	0.067143	0.0711985
		0.0108035	0.183943	0.479272	0.323773	0.12112	0.0407425	0.0308735	0.0287955
		2.06182	22.507	50.9843	36.314	15.6068	6.77143	5.43218	5.56987
		0.697619	3.09674	4.73953	3.61741	2.48446	1.90782	1.66047	1.90968
nCDA1Δ180-BE3		0.0171915	0.229157	0.596149	0.40959	0.160716	0.0574435	0.0439545	0.046717
		0.0112585	0.186468	0.524321	0.352089	0.13098	0.0463465	0.0331735	0.032871
		0.013657	0.226147	0.60309	0.408443	0.155618	0.053758	0.039831	0.042845
		1.40357	21.3924	57.452	39.004	14.9105	5.2516	3.89863	4.0811
		0.243689	1.94532	3.56089	2.68402	1.29836	0.461467	0.444167	0.583271
nCDA1Δ176-BE3		0.0166485	0.248843	0.627999	0.428987	0.158142	0.049576	0.033852	0.0303925
		0.0153005	0.206986	0.515975	0.353498	0.134917	0.044446	0.031127	0.027128
		0.0162335	0.245992	0.61424	0.427774	0.153888	0.0484075	0.0337745	0.028958
		1.60608	23.3941	58.6071	40.342	14.8982	4.74765	3.29178	2.88262
		0.05637	1.90949	4.98829	3.53033	1.00959	0.219534	0.126671	0.133598
nCDA1Δ170-BE3		0.0614735	0.296414	0.476657	0.392968	0.228191	0.12046	0.0721655	0.0490035
		0.02675	0.272757	0.555322	0.410834	0.165069	0.058389	0.0313315	0.02405
		0.0220225	0.213292	0.414725	0.322716	0.133261	0.0483435	0.0264075	0.020102
		3.67487	26.0821	48.2235	37.5506	17.5507	7.5731	4.33015	3.10518
		1.75893	3.49683	5.75338	3.80344	3.94517	3.18933	2.05087	1.27957
nCDA1Δ167-BE3		0.0285395	0.283766	0.575927	0.404922	0.184011	0.0528775	0.022355	0.0168925
		0.0290725	0.288601	0.578547	0.407905	0.187829	0.055352	0.023974	0.0163615
		0.0971505	0.445172	0.6345	0.561943	0.313375	0.155475	0.08522	0.0482495
		5.15875	33.918	59.6325	45.8257	22.8405	8.79015	4.38497	2.71678
		3.22186	7.49742	2.70151	7.33279	6.01028	4.77924	2.92607	1.49086
nCDA1Δ165-BE3		0.019656	0.220182	0.427344	0.302558	0.120195	0.038051	0.0161785	0.010611
		0.0177905	0.272624	0.610232	0.403924	0.144951	0.0403105	0.015373	0.014861
		1.87233	24.6403	51.8788	35.3241	13.2573	3.91807	1.57757	1.2736
		0.093275	2.62213	9.1444	5.06833	1.23778	0.112975	0.040275	0.2125
nCDA1Δ163-BE3		0.0314495	0.294021	0.466632	0.35921	0.149726	0.045581	0.010243	0.003355
		0.022052	0.284262	0.51357	0.35401	0.140021	0.03831	0.008576	0.0041045
		0.033377	0.29977	0.476899	0.366302	0.156351	0.0483995	0.0118465	0.003294
		2.89595	29.2684	48.57	35.9841	14.8699	4.40968	1.02218	0.35845
		0.494732	0.640131	2.01477	0.503818	0.670594	0.425061	0.133526	0.0368538
nCDA1Δ161-BE3		0.065319	0.416203	0.626031	0.496345	0.255455	0.0889665	0.0253655	0.0128335
		0.0390315	0.312213	0.513594	0.382983	0.172657	0.0487275	0.0155555	0.0094315
		0.059232	0.378439	0.595593	0.473031	0.226571	0.077267	0.022559	0.011716
		5.45275	36.8952	57.8406	45.0786	21.8228	7.16537	2.116	1.1327
		1.12356	4.29805	4.74841	4.888	3.43127	1.69002	0.412528	0.141584
nCDA1Δ158-BE3		0.0391965	0.302286	0.535189	0.379965	0.128452	0.031787	0.012307	0.0102255
		0.0278915	0.26988	0.513516	0.325376	0.108439	0.0250165	0.01213	0.0084545
		0.0424745	0.326322	0.553997	0.373476	0.142687	0.034234	0.0116565	0.0083315
		3.65208	29.9496	53.4234	35.9606	12.6526	3.03458	1.20312	0.900383
		0.624689	2.31264	1.65403	2.43488	1.40477	0.389857	0.0274607	0.0865307
nCDA1Δ154-BE3		0.0100235	0.053358	0.149214	0.0785395	0.0281535	0.0097555	0.0080415	0.0084935
		0.010374	0.0542555	0.151037	0.081188	0.0281045	0.01083	0.0085785	0.0091695
		0.008196	0.0510095	0.143874	0.074338	0.0258805	0.008877	0.0070325	0.007956
		0.953117	5.28743	14.8042	7.80218	2.73795	0.982083	0.788417	0.853967
		0.0954887	0.13686	0.303967	0.282036	0.106014	0.0798646	0.0640882	0.0496484

## Sheet: Fig. 5
BE	rep_1_C-to-T editing					rep_2_C-to-T editing					rep_3_C-to-T editing				Average				rep_1_edited reads (%)				rep_2_edited reads (%)				rep_3_edited reads (%)						rep_1				rep_2					rep_3
	C-19	C-18	Total reads	Indel read	Indel (%)	C-19	C-18	Total reads	Indel read	Indel (%)	C-19	C-18	Total reads	Indel read	Indel (%)	C-19	C-18	Indels (%)	C-19T-18	T-19C-18	T-19T-18		C-19T-18	T-19C-18	T-19T-18		C-19T-18	T-19C-18	T-19T-18				A	T	G		A	T	G			A	T	G
nCDA1-BE3	0.233706	0.253212	62503	67	0.107195	0.202103	0.218279	94399	94	0.0995773	0.14191	0.161834	63295	58	0.0916344	19.2573	21.1108	0.0994689	1467	80	14081		1743	96	18185		1329	60	8470				0.000762354	0.239591	0.00413303		0.000865093	0.210008	0.00206689			0.00143771	0.156088	0.0012806
																			62503	62503	62503		94399	94399	94399		63295	63295	63295
																			2.34709	0.127994	22.5285		1.84642	0.101696	19.264		2.09969	0.0947942	13.3818
cCDA1-BE3	0.135464	0.32902	59563	103	0.172926	0.157156	0.423119	68222	152	0.222802	0.127672	0.31775	65409	85	0.129952	14.0097	35.663	0.175227	11555	68	7948		17759	82	10436		12283	68	8090				0.00056508	0.322987	0.00183059		0.00045736	0.416139	0.000440555			0.000570261	0.312594	0.00136891
																			59563	59563	59563		68222	68222	68222		65409	65409	65409
																			19.3996	0.114165	13.3439		26.0312	0.120196	15.2971		18.7788	0.103961	12.3683
nCDA1Δ198-BE3	0.381991	0.38844	93606	477	0.509583	0.382158	0.388813	105159	520	0.494489	0.381572	0.387582	70872	359	0.506547	38.1907	38.8279	0.50354	749	102	31190		891	110	34761		622	92	22757				0.000399162	0.329872	0.00285993		0.000427481	0.334155	0.00249408			0.000507603	0.331478	0.00394527
																			93606	93606	93606		105159	105159	105159		70872	70872	70872
																			0.800162	0.108967	33.3205		0.847288	0.104604	33.0557		0.877639	0.129811	32.11
nCDA1Δ195-BE3	0.186727	0.491634	107016	461	0.430777	0.134377	0.451897	128123	551	0.430055	0.109587	0.387242	74056	204	0.275467	14.3564	44.3591	0.378766	32827	405	18707		40687	449	15907		20579	196	7437				0.00107859	0.477978	0.0323139		0.00107913	0.441869	0.0257705			0.000659943	0.380546	0.0106753
																			107016	107016	107016		128123	128123	128123		74056	74056	74056
																			30.6749	0.378448	17.4806		31.7562	0.350444	12.4154		27.7884	0.264665	10.0424
nCDA1Δ194-BE3	0.143593	0.483525	73847	885	1.19842	0.148394	0.54329	105895	1671	1.57798	0.1346	0.474301	31977	405	1.26654	14.2196	50.0372	1.34765	25096	783	9342		42235	1491	12664		10663	236	3852				0.00113804	0.464008	0.0292558		0.00169973	0.517978	0.0489433			0.000862883	0.455504	0.0154038
																			73847	73847	73847		105895	105895	105895		31977	31977	31977
																			33.9838	1.0603	12.6505		39.8838	1.408	11.959		33.3458	0.73803	12.0462
nCDA1Δ193-BE3	0.0287493	0.351894	112602	308	0.27353	0.027141	0.346998	125700	299	0.237868	0.0145845	0.202411	93652	129	0.137744	2.34916	30.0434	0.216381	35936	379	2671		39880	323	2837		17568	149	1173				0.000903726	0.345884	0.0221298		0.00101799	0.341666	0.0203275			0.000551546	0.199629	0.00632189
																			112602	112602	112602		125700	125700	125700		93652	93652	93652
																			31.9142	0.336584	2.37207		31.7263	0.256961	2.25696		18.7588	0.1591	1.25251
nCDA1Δ192-BE3	0.0308835	0.493971	69723	231	0.331311	0.0264195	0.403981	72974	170	0.23296	0.0356525	0.40742	57201	123	0.215031	3.09852	43.5124	0.259767	32081	277	1804		27415	258	1593		21162	139	1806				0.000813964	0.485676	0.0200523		0.000648559	0.398064	0.00778322			0.000780003	0.401558	0.0170715
																			69723	69723	69723		72974	72974	72974		57201	57201	57201
																			46.0121	0.397286	2.58738		37.5682	0.353551	2.18297		36.9959	0.243003	3.15729
nCDA1Δ191-BE3	0.0412579	0.384944	156947	528	0.336419	0.0495054	0.338274	208821	695	0.332821	0.029968	0.325045	122422	267	0.218098	4.02438	34.9421	0.295779	54450	847	5524		60868	1080	8950		36307	593	2910				0.000798944	0.377607	0.00998734		0.000839562	0.331199	0.0129499			0.000787988	0.320047	0.00804845
																			156947	156947	156947		208821	208821	208821		122422	122422	122422
																			34.6932	0.539673	3.51966		29.1484	0.517189	4.28597		29.6573	0.48439	2.37702
nCDA1Δ190-BE3	0.046776	0.296662	96964	314	0.323832	0.0481177	0.351093	108497	288	0.265445	0.039503	0.354005	71745	227	0.316398	4.47989	33.392	0.301892	24466	578	3863		33001	620	4384		22660	470	2237				0.000635012	0.289655	0.00796466		0.000715919	0.344749	0.00899485			0.000745787	0.3473	0.00665775
																			96964	96964	96964		108497	108497	108497		71745	71745	71745
																			25.232	0.596098	3.98395		30.4165	0.571444	4.04066		31.5841	0.655098	3.11799
nCDA1Δ189-BE3	0.0382186	0.259032	122594	323	0.263471	0.0351421	0.254709	117321	266	0.226728	0.032922	0.33427	82309	208	0.252706	3.54275	28.267	0.247635	27473	544	4066		25796	422	3637		24687	388	2198				0.000881877	0.253411	0.0087133		0.00107368	0.249798	0.00841363			0.00121557	0.328059	0.0087039
																			122594	122594	122594		117321	117321	117321		82309	82309	82309
																			22.4097	0.443741	3.31664		21.9875	0.359697	3.10004		29.9931	0.471394	2.67042
nCDA1Δ188-BE3	0.054411	0.347613	68057	214	0.314442	0.040387	0.248787	55448	145	0.261506	0.0528435	0.347825	57513	140	0.243423	4.92138	31.4742	0.273124	20231	506	3142		11666	293	1912		16976	399	2538				0.00095722	0.340233	0.0083576		0.00072978	0.243696	0.00727051			0.000659038	0.341475	0.00841567
																			68057	68057	68057		55448	55448	55448		57513	57513	57513
																			29.7266	0.743494	4.61672		21.0395	0.528423	3.44828		29.5168	0.693756	4.41292
nCDA1Δ184-BE3	0.0549777	0.39948	136572	340	0.248953	0.053046	0.395059	73546	169	0.229788	0.0536299	0.399527	104012	213	0.204784	5.38845	39.8022	0.227842	49315	2379	5150		25995	1223	2631		37322	1689	3704				0.000709364	0.393196	0.00431768		0.000635364	0.389411	0.00448628			0.000525179	0.394089	0.00422905
																			136572	136572	136572		73546	73546	73546		104012	104012	104012
																			36.1092	1.74194	3.7709		35.3452	1.6629	3.57735		35.8824	1.62385	3.56113
nCDA1Δ180-BE3	0.0407569	0.275748	112214	293	0.261108	0.0376341	0.271601	114369	260	0.227334						3.91955	27.3675	0.244221	27091	1013	3447		27438	986	3226								0.00120414	0.270282	0.0118391		0.000771667	0.267078	0.0113045
																			112214	112214	112214		114369	114369	114369
																			24.1423	0.902739	3.07181		23.9908	0.862122	2.82069
nCDA1Δ176-BE3	0.0443454	0.348993	131286	382	0.290968	0.0430454	0.348296	148735	385	0.25885	0.0461455	0.269313	74637	145	0.194274	4.45121	32.2201	0.24803	41010	1499	4306		46285	1616	4710		17580	644	2134				0.000961868	0.342087	0.00420936		0.000747028	0.342451	0.003427			0.00108407	0.264647	0.00432014
																			131286	131286	131286		148735	148735	148735		74637	74637	74637
																			31.2371	1.14178	3.27986		31.1191	1.0865	3.16671		23.554	0.862843	2.85917
BE	rep_1_C-to-T editing						rep_2_C-to-T editing						rep_3_C-to-T editing						Average					rep_1_edited reads (%)									rep_2_edited reads (%)									rep_2_edited reads (%)
	C-19	C-18	C-17	Total reads	Indel read	Indel (%)	C-19	C-18	C-17	Total reads	Indel read	Indel (%)	C-19	C-18	C-17	Total reads	Indel read	Indel (%)	C-19	C-18	C-17	Indels (%)		C-19C-18C-17	C-19C-18T-17	C-19T-18C-17	T-19C-18C-17	C-19T-18T-17	T-19T-18C-17	T-19C-18T-17	T-19T-18T-17		C-19C-18C-17	C-19C-18T-17	C-19T-18C-17	T-19C-18C-17	C-19T-18T-17	T-19T-18C-17	T-19C-18T-17	T-19T-18T-17		C-19C-18C-17	C-19C-18T-17	C-19T-18C-17	T-19C-18C-17	C-19T-18T-17	T-19T-18C-17	T-19C-18T-17	T-19T-18T-17
nCDA1-BE3	0.412745	0.4198	0.41903	6614	5	0.0755972	0.412745	0.4198	0.41903	9309	6	0.0644538	0.41042	0.41746	0.41746	6332	6	0.0947568	41.197	41.902	41.8507	0.0782693		3710	8	14	12	36	9	8	2629		5371	20	21	19	72	14	8	3566		3628	16	10	10	34	5	9	2441
																								6614	6614	6614	6614	6614	6614	6614	6614		9309	9309	9309	9309	9309	9309	9309	9309		6332	6332	6332	6332	6332	6332	6332	6332
																									0.514061			0.801331			39.749			0.644538			1.00978			38.307			0.568541			0.758054			38.5502
																										0.515464									0.564516									0.39604
cCDA1-BE3	0.095725	0.335195	0.309215	6423	2	0.0311381	0.095725	0.335195	0.309215	6865	2	0.0291333	0.127615	0.401695	0.36958	7150	1	0.013986	10.6355	35.7362	32.9337	0.0247525		3827	333	459	11	1076	47	11	503		3890	312	488	9	1290	76	6	644		3888	312	462	9	1479	69	5	774
																								6423	6423	6423	6423	6423	6423	6423	6423		6865	6865	6865	6865	6865	6865	6865	6865		7150	7150	7150	7150	7150	7150	7150	7150
																									12.5019			17.6553			7.83123			11.7844			19.9854			9.38092			10.951			21.7203			10.8252
																										18.8115									17.2743									14.8553
nCDA1Δ198-BE3	0.57966	0.592635	0.590625	7300	5	0.0684932	0.57966	0.592635	0.590625	8608	7	0.0813197	0.426755	0.43631	0.434995	4976	6	0.120579	52.8692	54.0527	53.8748	0.0901305		2897	12	12	17	88	19	7	4022		3351	12	7	18	127	17	9	4793		2766	13	2	6	35	4	1	1963
																								7300	7300	7300	7300	7300	7300	7300	7300		8608	8608	8608	8608	8608	8608	8608	8608		4976	4976	4976	4976	4976	4976	4976	4976
																									0.561644			0.0156164			55.0959			0.429833			1.77742			55.6808			0.422026			0.803859			39.4494
																										0.287288									0.140478									0.0988142
nCDA1Δ195-BE3	0.176365	0.452415	0.26083	6793	5	0.0736052	0.176365	0.452415	0.26083	10148	8	0.0788333	0.140875	0.39169	0.21422	6426	1	0.0155618	16.4535	43.2173	24.5293	0.0560001		3450	89	958	24	906	435	8	730		5078	254	1964	44	1143	533	19	712		3625	111	935	28	659	362	16	508
																								6793	6793	6793	6793	6793	6793	6793	6793		10148	10148	10148	10148	10148	10148	10148	10148		6426	6426	6426	6426	6426	6426	6426	6426
																									15.7662			19.8587			10.7464			22.2901			16.7028			7.01616			16.7134			16.1376			7.90538
																										30.4127									42.0647									35.7006
nCDA1Δ194-BE3	0.09335	0.352555	0.200085	4435	2	0.0450958	0.09634	0.35239	0.20051	6813	4	0.0587113	0.121215	0.406575	0.239545	4322	6	0.138825	10.3635	37.0507	21.338	0.0808772		2606	126	672	18	468	118	8	261		4054	197	1033	23	749	188	10	342		2126	212	790	212	454	117	9	341
																								4435	4435	4435	4435	4435	4435	4435	4435		6813	6813	6813	6813	6813	6813	6813	6813		4322	4322	4322	4322	4322	4322	4322	4322
																									18.3991			13.3935			5.88501			18.3913			13.8999			5.01982			28.0888			13.4197			7.88987
																										40.2154									40.6373									37.0023
nCDA1Δ193-BE3	0.04182	0.39757	0.21067	5694	1	0.0175623	0.04188	0.39257	0.19522	6698	2	0.0298597	0.0665	0.32031	0.20655	5589	6	0.107354	5.00667	37.015	20.4147	0.0515919		2891	378	1328	38	712	106	17	85		3555	379	1550	21	774	124	9	119		3327	286	819	20	625	80	8	256
																								5694	5694	5694	5694	5694	5694	5694	5694		6698	6698	6698	6698	6698	6698	6698	6698		5589	5589	5589	5589	5589	5589	5589	5589
																									30.6287			14.6646			1.4928			29.1132			13.5414			1.77665			20.1288			12.7572			4.58043
																										49.8498									52.0833									39.1117
nCDA1Δ192-BE3	0.03519	0.323465	0.18639	3698	1	0.0270416	0.014285	0.241795	0.127505	6847	1	0.0146049	0.020985	0.22176	0.123405	3327	4	0.120228	2.34867	26.234	14.5767	0.0539583		2111	282	734	24	326	39	3	70		4420	570	1365	39	254	34	11	12		2259	204	484	22	188	23	1	25
																								3698	3698	3698	3698	3698	3698	3698	3698		6847	6847	6847	6847	6847	6847	6847	6847		3327	3327	3327	3327	3327	3327	3327	3327
																									28.1233			9.95133			1.89292			28.8301			4.36688			0.175259			21.3405			6.37211			0.751428
																										49.6617									59.7374									51.1088
nCDA1Δ191-BE3	0.03598	0.28693	0.175245	4073	0	0	0.03618	0.287065	0.168855	7645	2	0.0261609	0.01651	0.19384	0.09151	3700	0	0	2.95567	25.5945	14.5203	0.0087203		2502	268	684	23	355	47	3	69		4792	481	1288	36	640	73	11	137		2678	189	550	28	130	23	2	13
																								4073	4073	4073	4073	4073	4073	4073	4073		7645	7645	7645	7645	7645	7645	7645	7645		3700	3700	3700	3700	3700	3700	3700	3700
																									23.9381			9.94353			1.69408			23.6102			9.47024			1.79202			20.7297			4.18919			0.351351
																										47.205									48.3121									58.8235
nCDA1Δ190-BE3	0.00962	0.105015	0.05292	6621	4	0.0604138	0.010485	0.10201	0.05379	6026	3	0.0497843	0.032755	0.2449	0.140445	4869	1	0.0205381	1.762	15.0642	8.2385	0.0435787		5898	235	569	27	104	24	4	16		5084	207	486	18	91	24	3	7		3262	274	745	18	322	34	5	83
																								7094	7094	7094	7094	7094	7094	7094	7094		6026	6026	6026	6026	6026	6026	6026	6026		4869	4869	4869	4869	4869	4869	4869	4869
																									11.7141			1.86073			0.225543			11.7989			1.95818			0.116163			21.298			7.41425			1.70466
																										58.1205									58.134									50.3038
BE	rep_1_C-to-T editing					rep_2_C-to-T editing					rep_3_C-to-T editing					Average			rep_1_edited reads (%)			rep_2_edited reads (%)			rep_3_edited reads (%)				rep_1				rep_2					rep_3
	C-18	C-16	Total reads	Indel read	Indel (%)	C-18	C-16	Total reads	Indel read	Indel (%)	C-18	C-16	Total reads	Indel read	Indel (%)	C-18	C-16	Indel (%)	C-18T-16	T-18C-16	T-18T-16	C-18T-16	T-18C-16	T-18T-16	C-18T-16	T-18C-16	T-18T-16		A	T	G		A	T	G			A	T	G
nCDA1-BE3	0.479273	0.476114	29295	195	0.665643	0.473525	0.468503	36339	234	0.643936	0.565293	0.561152	38899	301	0.773799	50.603	50.1923	0.694459	117	213	13286	144	328	16211	155	294	20928		0.000848086	0.458378	0.00134259		0.000674532	0.454101	0.00223517			0.000969783	0.539541	0.0014964
																			29295	29295	29295	36339	36339	36339	38899	38899	38899
																			0.399386	0.727087	45.3524	0.396268	0.902612	44.6105	0.398468	0.755803	53.8009
cCDA1-BE3	0.341377	0.211379	42840	65	0.151727	0.506524	0.267184	56373	101	0.179164	0.504663	0.265877	80755	146	0.180794	45.0855	24.8147	0.170562	437	6028	8630	934	13388	14193	1579	21622	19659		0.000230875	0.333984	0.00102599		0.000237719	0.483836	0.000782358			0.000292039	0.503318	0.00105552
																			42840	42840	42840	56373	56373	56373	80755	80755	80755
																			1.02007	14.071	20.1447	1.65682	23.749	25.1769	1.9553	26.7748	24.344
nCDA1Δ198-BE3	0.683631	0.66726	60354	495	0.820161	0.645229	0.638046	80542	1027	1.27511	0.645143	0.637991	93313	1375	1.47354	65.8001	64.7765	1.1896	140	1112	37638	198	882	46763	214	1162	54478		0.00104231	0.644533	0.00618769		0.0015534	0.598452	0.0108105			0.00160671	0.598616	0.0114187
																			60354	60354	60354	80542	80542	80542	93313	93313	93313
																			0.231965	1.84246	62.3621	0.245834	1.09508	58.0604	0.229336	1.24527	58.382
nCDA1Δ195-BE3	0.22084	0.0412825	59518	38	0.0638462	0.318512	0.0589295	74785	46	0.0615097	0.190267	0.039043	75757	74	0.0976807	24.3207	4.64183	0.0743455	503	10955	2050	927	20028	3481	633	11861	2386		0.000201605	0.216242	0.00677915		0.000307902	0.310928	0.00550331			0.000226791	0.186079	0.00389075
																			59518	59518	59518	74785	74785	74785	75757	75757	75757
																			0.845122	18.4062	3.44434	1.23955	26.7808	4.65468	0.835566	15.6566	3.14954
nCDA1Δ194-BE3	0.424614	0.113783	59882	74	0.123576	0.518604	0.149145	80369	249	0.309821	0.418467	0.150845	88338	174	0.196971	45.3895	13.7924	0.210123	2734	20663	4135	4010	31978	7707	3037	25833	10089		0.000307388	0.410224	0.0129449		0.000696778	0.493992	0.0187609			0.000362683	0.403561	0.00800627
																			59882	59882	59882	80369	80369	80369	88338	88338	88338
																			4.56565	34.5062	6.90525	4.98949	39.789	9.58952	3.43793	29.2434	11.4209
nCDA1Δ193-BE3	0.158681	0.064888	42010	44	0.104737	0.254471	0.108092	75998	168	0.221058	0.312973	0.141424	62454	102	0.16332	24.2042	10.4801	0.163039	1728	5687	1043	2401	8456	2132	4128	14703	4853		0.000220662	0.155786	0.00284912		0.000314938	0.249348	0.0046864			0.00032249	0.307307	0.00383203
																			42010	42010	42010	41835	41835	41835	62454	62454	62454
																			4.11331	13.5373	2.48274	5.73921	20.2127	5.09621	6.60966	23.5421	7.77052
nCDA1Δ192-BE3	0.175787	0.081308	68244	64	0.0937811	0.19159	0.085148	83548	44	0.0526643	0.163496	0.0783464	106624	112	0.105042	17.6957	8.16008	0.0838292	3008	9393	2423	4558	13253	2499	4156	13255	4196		0.000305739	0.172473	0.00233951		0.000275807	0.187942	0.00438629			0.00022333	0.16051	0.00274557
																			68244	68244	68244	83548	83548	83548	106624	106624	106624
																			4.40771	13.7638	3.5505	5.45555	15.8627	2.99109	3.89781	12.4315	3.93532
nCDA1Δ191-BE3	0.275844	0.091169	33615	27	0.0803213	0.275921	0.0894295	55229	29	0.0525086	0.275403	0.091034	53767	51	0.0948537	27.5723	9.05442	0.0758946	2326	8440	675	3790	13881	1077	3840	13529	1040		0.000339309	0.270892	0.00300617		0.000234276	0.270596	0.00298207			0.000351565	0.270389	0.00251093
																			33615	33615	33615	55229	55229	55229	53767	53767	53767
																			6.91953	25.1078	2.00803	6.86234	25.1335	1.95006	7.14193	25.1623	1.93427
BE	rep_1_C-to-T editing						rep_2_C-to-T editing						rep_3_C-to-T editing						Average					rep_1_edited reads (%)								rep_2_edited reads (%)								rep_3_edited reads (%)								summary
	C-18	C-17	C-15	Total reads	Indel read	Indel (%)	C-18	C-17	C-15	Total reads	Indel read	Indel (%)	C-18	C-17	C-15	Total reads	Indel read	Indel (%)	C-18	C-17	C-15	Indels (%)		C-18C-17C-15	C-18C-17T-15	C-18T-17C-15	T-18C-17C-15	C-18T-17T-15	T-18T-17C-15	T-18C-17T-15	T-18T-17T-15	C-18C-17C-15	C-18C-17T-15	C-18T-17C-15	T-18C-17C-15	C-18T-17T-15	T-18T-17C-15	T-18C-17T-15	T-18T-17T-15	C-18C-17C-15	C-18C-17T-15	C-18T-17C-15	T-18C-17C-15	C-18T-17T-15	T-18T-17C-15	T-18C-17T-15	T-18T-17T-15	one base modified	two bases modified
nCDA1-BE3	37.5656	37.4271	37.3223	44873	638	1.42179	41.2109	41.3603	41.2901	45308	686	1.51408	37.7708	37.7839	37.6849	59924	869	1.45017	38.8491	38.8571	38.7658	1.46201		25726	492	46	175	69	259	88	16392	25111	463	40	150	56	218	76	17399	33928	717	74	201	93	276	114	22285
																								44873	44873	44873	44873	44873	44873	44873	44873	45308	45308	45308	45308	45308	45308	45308	45308	59924	59924	59924	59924	59924	59924	59924	59924
																									1.58893			0.927061			36.5298		1.44125			0.772491			38.4016		1.65543			0.806021			37.1888	1.56187	0.835191
																											0.38999								0.331067								0.335425					0.0895092	0.0663885
cCDA1-BE3	30.0303	25.5136	16.2871	86855	1230	1.41615	29.963	25.5792	16.2855	45744	638	1.39472	29.6935	25.2429	15.8447	66546	920	1.3825	29.8956	25.4452	16.1391	1.39779		57151	480	589	3235	75	8909	1042	13163	30084	248	281	1684	47	4671	532	7026	44369	368	393	2457	48	6780	784	9686
																								86855	86855	86855	86855	86855	86855	86855	86855	45744	45744	45744	45744	45744	45744	45744	45744	66546	66546	66546	66546	66546	66546	66546	66546
																									4.95539			11.5434			15.1551		4.83779			11.4769			15.3594		4.83575			11.4387			14.5553	4.87631	11.4863
																											11.7666								11.6226								11.976					0.0559207	0.0432482
nCDA1Δ198-BE3	57.3624	57.6516	54.3963	46349	781	1.68504	59.716	60.0561	56.6084	69448	1201	1.72935	56.8341	56.9739	53.9275	89062	1616	1.81447	57.9708	58.2272	54.9774	1.74295		17683	390	32	106	102	1391	74	24303	23480	604	44	146	135	2240	123	39075	33409	732	81	208	146	2470	157	47232
																								46349	46349	46349	46349	46349	46349	46349	46349	69448	69448	69448	69448	69448	69448	69448	69448	89062	89062	89062	89062	89062	89062	89062	89062
																									1.13918			3.38087			52.4348		1.1433			3.59694			56.2651		1.14639			3.11356			53.0327	1.14296	3.36379
																											0.401546								0.344608								0.407635					0.00295311	0.197706
nCDA1Δ195-BE3	39.9654	18.4834	6.50535	52737	691	1.31028	51.4137	23.6975	8.1999	57712	765	1.32555	53.8862	24.136	8.13125	78856	1136	1.4406	48.4218	22.1057	7.61217	1.35881		30025	248	465	9991	41	7326	1203	1932	24724	310	656	15534	54	10123	1660	2795	30037	354	883	23273	84	14026	2329	3612
																								52737	52737	52737	52737	52737	52737	52737	52737	57712	57712	57712	57712	57712	57712	57712	57712	78856	78856	78856	78856	78856	78856	78856	78856
																									20.2969			16.2505			3.66346		28.5902			20.5105			4.84301		31.082			20.8469			4.5805	26.6564	19.2026
																											47.114								49.8972								52.2273					4.61043	2.09199
nCDA1Δ194-BE3	47.0633	19.6011	13.3079	63709	1125	1.76584	47.9072	22.1779	16.2671	53076	849	1.59959	46.6094	21.9624	16.0011	74644	1230	1.64782	47.1933	21.2471	15.192	1.67109		27595	958	1280	15148	258	5893	2975	4250	24373	869	1002	11381	214	5544	2690	5319	33322	1108	1236	16627	276	1236	7277	6788
																								63709	63709	63709	63709	63709	63709	63709	63709	53076	53076	53076	53076	53076	53076	53076	53076	74644	74644	74644	74644	74644	74644	74644	74644
																									27.2897			14.3245			6.67096		24.968			15.9168			10.0215		25.4153			11.7746			9.09383	25.891	14.0053
																											49.2426								42.1222								48.1272					1.00576	1.70606
nCDA1Δ193-BE3	32.692	13.0302	9.6324	46608	676	1.45039	32.9952	13.1779	11.6588	45473	638	1.40303	32.9408	13.4097	11.2539	60889	811	1.33193	32.876	13.2059	10.8484	1.39512		26405	1199	1609	8608	284	2782	1788	1224	26331	1402	1450	8287	319	2707	2055	1615	35479	1840	2056	11125	394	3621	2635	2074
																								46608	46608	46608	46608	46608	46608	46608	46608	45473	45473	45473	45473	45473	45473	45473	45473	60889	60889	60889	60889	60889	60889	60889	60889
																									24.4936			10.4145			2.62616		24.4959			11.1737			3.55156		24.6695			10.9215			3.4062	24.553	10.8366
																											49.2054								46.4648								46.852					0.0823728	0.315686
nCDA1Δ192-BE3	31.2275	13.4667	11.724	33094	426	1.28724	32.0453	13.8962	12.267	48160	639	1.32683	31.3717	13.4011	11.8529	47732	660	1.38272	31.5482	13.588	11.948	1.33226		19018	1138	1218	5538	269	1850	1415	978	27073	1699	1909	8203	377	2633	2121	1711	27462	1652	1654	8459	350	2443	1946	1624
																								33094	33094	33094	33094	33094	33094	33094	33094	48160	48160	48160	48160	48160	48160	48160	48160	47732	47732	47732	47732	47732	47732	47732	47732
																									23.8533			10.6787			2.95522		24.5245			10.6541			3.55274		24.648			9.92835			3.40233	24.3419	10.4204
																											44.6397								43.9768								46.6626					0.349201	0.348052
[truncated: 13 more columns]

## Sheet: Fig. 6
Base editor		Colony count on Can	Colony count on YPDA	C-to-T editing (%)
nCDA1-BE3	rep_1	59	254	23.2283
	rep_2	15	273	5.49451
	rep_3	16	318	5.03145
cCDA1-BE3	rep_1	82	224	36.6071
	rep_2	86	217	39.6313
	rep_3	36	296	12.1622
nCDA1Δ194-BE3	rep_1	136	294	46.2585
	rep_2	132	263	50.1901
	rep_3	143	300	47.6667
nCDA1Δ193-BE3	rep_1	75	253	29.6443
	rep_2	83	219	37.8995
	rep_3	60	221	27.1493
nCDA1Δ192-BE3	rep_1	92	241	38.1743
	rep_2	112	245	45.7143
	rep_3	118	324	36.4198
nCDA1Δ190-BE3	rep_1	68	236	28.8136
	rep_2	43	284	15.1408
	rep_3	63	296	21.2838
nCDA1Δ184-BE3	rep_1	58	418	13.8756
	rep_2	91	399	22.807
	rep_3	129	276	46.7391
nCDA1Δ176-BE3	rep_1	104	372	27.957
	rep_2	103	411	25.0608
	rep_3	53	245	21.6327

## Sheet: Fig. S2
	Induction (h)	0	4	8	12	16	20	24	28	32	36	40	44	48
rep_1	Colony count on YPDA	164	28	38	89	257	284	384	321	235	293	266	249	313
	Colony count on Can	0	1	3	22	86	161	201	141	119	169	139	127	188
	C-to-T mutation (%)	0	1.78571	3.94737	12.3596	16.7315	28.3451	26.1719	21.9626	25.3191	28.8396	26.1278	25.502	30.0319
rep_2	Colony count on YPDA	176	31	31	109	248	305	306	238	283	303	283	271	408
	Colony count on Can	0	2	4	25	109	160	206	106	140	144	138	163	246
	C-to-T mutation (%)	0	3.22581	6.45161	11.4679	21.9758	26.2295	33.6601	22.2689	24.735	23.7624	24.3816	30.0738	30.1471

## Sheet: Fig. S4
			C-11/C-12	C-13	C-15/C-16	C-17	C-18/C-19
BE3	rep_1	Colony count on YPDA	230	161	272	174	249
		Colony count on Can	7	37	98	39	21
		C-to-T mutation (%)	1.52174	11.4907	18.0147	11.2069	4.21687
	rep_2	Colony count on YPDA	186	138	201	188	195
		Colony count on Can	8	20	101	42	19
		C-to-T mutation (%)	2.15054	7.24638	25.1244	11.1702	4.87179
YEE-BE3	rep_1	Colony count on YPDA	248	251	360	298	284
		Colony count on Can	0	0	17	0	0
		C-to-T mutation (%)	0	0	2.36111	0	0
	rep_2	Colony count on YPDA	344	281	239	183	224
		Colony count on Can	0	1	8	0	0
		C-to-T mutation (%)	0	0.177936	1.67364	0	0
45	rep_3	Colony count on YPDA	262	279	227	223	272
		Colony count on Can	0	0	21	0	0
		C-to-T mutation (%)	0	0	4.62555	0	0
BE-PAPAPAP	rep_1	Colony count on YPDA	226	241	229	181	272
		Colony count on Can	2	2	78	9	14
		C-to-T mutation (%)	0.442478	0.414938	17.0306	2.48619	2.57353
	rep_2	Colony count on YPDA	119	361	211	142	301
		Colony count on Can	6	1	84	5	13
		C-to-T mutation (%)	2.52101	0.138504	19.9052	1.76056	2.15947

## Sheet: Fig. S5
		C-to-T editing
BE		C-21	C-20	C-19	C-18	C-17	C-16	C-15	C-14	C-13	C-7	C-6
nCDA1-BE3	rep_1	0.180571	0.392577	0.474173	0.555914	0.554807	0.528378	0.498965	0.46623	0.329033	0.0127569	0.0108314
	rep_2	0.107969	0.348964	0.433236	0.522942	0.520074	0.487875	0.452455	0.416281	0.26444	0.00935802	0.0084524
	rep_3	0.107155	0.336689	0.414975	0.480116	0.478286	0.463644	0.440849	0.415058	0.282446	0.015391	0.0125624
	Average	13.1898	35.941	44.0795	51.9658	51.7722	49.3299	46.409	43.2523	29.1973	1.2502	1.06154
	s.d.	3.44183	2.39821	2.47515	3.10312	3.12836	2.67045	2.51117	2.38397	2.7217	0.246955	0.168483
cCDA1-BE3		0.0473684	0.133493	0.335478	0.608804	0.598756	0.401388	0.137249	0.1361	0.134569	0.00834928	0.00425837
		0.0427966	0.126383	0.31893	0.580886	0.567383	0.368928	0.122895	0.131615	0.126646	0.00603878	0.0028131
		0.041833	0.12642	0.318058	0.583183	0.574189	0.371232	0.126837	0.12993	0.121989	0.00662484	0.00300531
		4.39993	12.8765	32.4156	59.0958	58.0109	38.0516	12.8994	13.2549	12.7735	0.70043	0.335893
		0.241456	0.33428	0.801436	1.26539	1.34747	1.47883	0.605511	0.2604	0.519325	0.0980678	0.0640827
nCDA1-NL-BE3		0.194332	0.429262	0.500295	0.548377	0.548288	0.543221	0.52575	0.472129	0.28092	0.0377114	0.0402746
		0.281114	0.480127	0.53375	0.56952	0.57076	0.566847	0.5497	0.501914	0.292382	0.0391482	0.0401745
		0.218098	0.378573	0.421082	0.448318	0.447429	0.443172	0.429864	0.391045	0.225802	0.0305757	0.0289593
		23.1181	42.932	48.5042	52.2071	52.2159	51.7747	50.1771	45.5029	26.6368	3.58118	3.64695
		3.66169	4.14592	4.72437	5.28612	5.36326	5.36069	5.17773	4.68489	2.90637	0.374864	0.531061
cCDA1-NL-BE3		0.0423112	0.116742	0.27807	0.54097	0.535048	0.340593	0.113567	0.132341	0.134958	0.00403373	0.00270346
		0.0589241	0.145056	0.342351	0.67306	0.66278	0.436159	0.154967	0.159146	0.163305	0.00507229	0.00378965
		0.0389598	0.11153	0.278278	0.534948	0.526923	0.344312	0.117624	0.133347	0.144628	0.00318657	0.00255856
		4.67317	12.4443	29.9566	58.2993	57.4917	37.3688	12.8719	14.1611	14.763	0.409753	0.301722
		0.872922	1.47303	3.02534	6.37349	6.22169	4.41999	1.8634	1.24056	1.17654	0.0771167	0.0549382
nCDA1Δ198-BE3		0.360948	0.533627	0.57919	0.605041	0.597892	0.57301	0.368663	0.213394	0.125823	0.0298098	0.0354647
		0.464068	0.554554	0.586704	0.605749	0.604614	0.58043	0.452499	0.314644	0.149624	0.0435189	0.041917
		41.2508	54.4091	58.2947	60.5395	60.1253	57.672	41.0581	26.4019	13.7723	3.66643	3.86908
		5.15598	1.04638	0.375716	0.0354061	0.336146	0.37101	4.19176	5.0625	1.19005	0.685457	0.322612
nCDA1Δ195-BE3		0.0657802	0.134136	0.277842	0.421246	0.361634	0.100845	0.0431608	0.0710648	0.0757908	0.0126206	0.0113172
		0.0555857	0.119545	0.288619	0.408694	0.371109	0.11132	0.0421179	0.0651546	0.0641178	0.00902379	0.00934431
		0.0436871	0.115379	0.350563	0.548866	0.486307	0.14717	0.0385168	0.0401531	0.0571182	0.00905161	0.0113991
		5.50176	12.302	30.5675	45.9602	40.635	11.9778	4.12652	5.87908	6.56756	1.0232	1.06869
		0.90284	0.804194	3.20441	6.33267	5.66705	1.98352	0.198947	1.33979	0.770221	0.168904	0.0949927
nCDA1Δ194-BE3		0.109241	0.210601	0.411179	0.637067	0.529899	0.171818	0.0530386	0.0602035	0.0970475	0.00616326	0.00640704
		0.114879	0.21485	0.419662	0.640438	0.531873	0.173881	0.0598318	0.0708614	0.102578	0.0056588	0.00488468
		11.206	21.2726	41.542	63.8752	53.0886	17.285	5.64352	6.55325	9.98129	0.591103	0.564586
		0.281887	0.212472	0.424126	0.168586	0.0986658	0.103144	0.339659	0.532892	0.276536	0.0252231	0.0761183
nCDA1Δ193-BE3		0.0195246	0.0474926	0.151974	0.373668	0.355978	0.144378	0.0988085	0.10084	0.122972	0.000735722	0.000171788
		0.00699553	0.0149069	0.0636279	0.344796	0.351602	0.108384	0.0326428	0.0338432	0.074535	0.000231006	0.000480776
		0.0268615	0.0796673	0.267877	0.637602	0.608529	0.297813	0.170408	0.169646	0.229812	0.000612604	8.29318e-06
		1.77939	4.73556	16.116	45.2022	43.8703	18.3525	10.062	10.1443	14.244	0.0526444	0.0220286
		0.820206	2.64385	8.3637	13.1753	12.0099	8.21388	5.6257	5.54427	6.48691	0.0214868	0.0195915
cCDA1Δ5-BE3		0.0397499	0.0735373	0.187829	0.464136	0.460429	0.253863	0.0442162	0.0237383	0.018736	0.00104958	0.000759268
		0.0503828	0.105474	0.238273	0.56343	0.559931	0.300405	0.0545851	0.0424624	0.035356	0.00156209	0.00101206
		4.50664	8.95056	21.3051	51.3783	51.018	27.7134	4.94006	3.31003	2.7046	0.130583	0.0885662
		0.531647	1.59683	2.5222	4.96469	4.97513	2.32707	0.518444	0.936205	0.830997	0.0256256	0.0126395
cCDA1Δ3-BE3		0.0817627	0.145722	0.342546	0.683527	0.671548	0.401973	0.110446	0.113825	0.100005	0.00401121	0.00225287
		0.0811004	0.154136	0.346926	0.688033	0.679114	0.404747	0.115801	0.130361	0.119674	0.00458834	0.00256232
		0.0741708	0.145069	0.337907	0.698565	0.69331	0.421077	0.111303	0.122947	0.118573	0.00311536	0.00333564
		7.90113	14.8309	34.246	69.0041	68.1324	40.9266	11.2517	12.2377	11.2751	0.390497	0.271694
		0.343342	0.41291	0.36827	0.630161	0.902065	0.842859	0.234861	0.676261	0.902349	0.0606015	0.045536
nCDA1Δ192-BE3		0.0047696	0.0145732	0.187092	0.643007	0.49709	0.251193	0.112054	0.115774	0.1626	0.00331447	0.00291027
		0.0202432	0.0475531	0.185839	0.610753	0.529661	0.194688	0.0980971	0.106852	0.153705	0.00309967	0.00162136
		0.00685844	0.0166066	0.125382	0.508691	0.490004	0.190001	0.0570433	0.056773	0.143057	0.00208252	0.00122175
		1.06238	2.62443	16.6104	58.7484	50.5585	21.1961	8.90649	9.31329	15.312	0.283222	0.191779
		0.685523	1.50905	2.87996	5.72498	1.72686	2.78071	2.33486	2.5967	0.79892	0.053732	0.0720499
nCDA1Δ191-BE3		0.0143107	0.0445953	0.181069	0.4546	0.383296	0.094271	0.0603244	0.078583	0.10975	0.00230508	0.00153672
		0.010013	0.0302334	0.136952	0.478025	0.435699	0.130988	0.0500695	0.0719637	0.136933	0.00235038	0.00135672
		0.0110184	0.0374243	0.161839	0.483867	0.404697	0.123225	0.059096	0.076527	0.121598	0.00263389	0.00177788
		1.17807	3.74177	15.9954	47.2164	40.7897	11.6161	5.64966	7.56912	12.276	0.242978	0.155711
		0.183545	0.586325	1.80598	1.26469	2.15128	1.57999	0.457224	0.276617	1.1128	0.0145506	0.0172538
nCDA1Δ190-BE3		0.011006	0.0181733	0.0919093	0.367647	0.325309	0.0788281	0.0412184	0.0505782	0.0913674	0.00252904	0.00103035
		0.00455395	0.00959606	0.0732641	0.34356	0.313264	0.0833142	0.03556	0.0487685	0.106663	0.00182158	0.00167777
		0.00687683	0.0152307	0.109021	0.436587	0.33879	0.0949998	0.0433862	0.0597881	0.107193	0.00176485	0.00164314
		0.747892	1.43334	9.13981	38.2598	32.5788	8.57141	4.00548	5.30449	10.1741	0.203849	0.145042
		0.266822	0.355868	1.46021	3.94223	1.04265	0.681667	0.329928	0.482507	0.733873	0.0347642	0.0297371
nCDA1Δ189-BE3		0.0056976	0.0106521	0.0853938	0.387862	0.325018	0.0792856	0.0353713	0.0536403	0.101531	0.00172912	0.00141731
		0.00479038	0.00622968	0.0636712	0.36134	0.330275	0.0915362	0.0402569	0.0523131	0.116721	0.0370747	0.0027581
		0.00679854	0.0127223	0.0810176	0.38697	0.342148	0.0991066	0.0462844	0.0627144	0.120835	0.00163985	0.00187899
		0.576217	0.986805	7.66942	37.8724	33.248	8.99761	4.06375	5.62226	11.3029	1.34812	0.201814
		0.0821096	0.270798	0.938034	1.22977	0.716466	0.816675	0.446337	0.462229	0.830207	1.66831	0.0556146
nCDA1Δ188-BE3		0.0063148	0.0117665	0.107824	0.479572	0.376098	0.122017	0.0548974	0.0543529	0.12478	0.00196787	0.00220284
		0.00476015	0.00591082	0.0847925	0.367422	0.318147	0.0922864	0.0409517	0.0491844	0.103038	0.00134762	0.000869433
		0.00534309	0.00884643	0.0936388	0.388098	0.329245	0.0908997	0.0469866	0.050729	0.104132	0.00157924	0.00205301
		0.547268	0.884124	9.54184	41.1698	34.1163	10.1734	4.76119	5.14221	11.065	0.163158	0.170843
		0.0641266	0.239057	0.948637	4.87313	2.51144	1.43531	0.571044	0.216621	1.00013	0.0255905	0.0596403
nCDA1Δ186-BE3		0.00401712	0.00476792	0.087088	0.330425	0.268258	0.0746419	0.0326783	0.0346667	0.0657696	0.00187685	0.00177807
		0.00740237	0.0139442	0.108137	0.414306	0.320202	0.10001	0.0431531	0.0542251	0.085206	0.00133299	0.0018435
		0.00666909	0.0183379	0.13784	0.493083	0.434448	0.164966	0.0642298	0.0709629	0.142229	0.00234409	0.00211298
		0.602953	1.235	11.1022	41.2605	34.0969	11.3206	4.66871	5.32849	9.77349	0.185131	0.191152
		0.145413	0.565346	2.08195	6.6416	6.94178	3.80369	1.3121	1.48327	3.24473	0.0413172	0.0144938
nCDA1Δ184-BE3		0.0110393	0.0266897	0.164009	0.446688	0.371567	0.139887	0.065873	0.0564774	0.0892385	0.00457728	0.00188476
		0.00942285	0.0205664	0.154864	0.44788	0.358068	0.122627	0.047612	0.0617997	0.0878373	0.00147232	0.00441696
		0.0563855	0.141896	0.291603	0.542651	0.458795	0.251744	0.158709	0.152495	0.156856	0.00385542	0.00481928
		2.56159	6.30507	20.3492	47.9073	39.6144	17.142	9.07315	9.02575	11.131	0.330167	0.3707
		2.17674	5.5808	6.24156	4.49589	4.46429	5.72334	4.86424	4.40625	3.22103	0.132669	0.129894
nCDA1Δ182-BE3		0.0309935	0.0486871	0.160269	0.37373	0.306024	0.104318	0.0558873	0.0590642	0.060346	0.00435568	0.00382234
		0.00942468	0.0214875	0.159546	0.454353	0.381121	0.134373	0.0598369	0.0647732	0.0949153	0.00322358	0.00241154
		0.0074161	0.0233188	0.163448	0.474056	0.405064	0.153927	0.0680434	0.0715954	0.109432	0.00339592	0.00302137
		1.59448	3.11644	16.1088	43.4046	36.407	13.0872	6.12559	6.51442	8.82312	0.36584	0.308508
		1.06726	1.24129	0.169466	4.34022	4.21924	2.04037	0.506311	0.512256	2.05893	0.0498051	0.0577715
nCDA1Δ180-BE3		0.0619948	0.113936	0.216518	0.459568	0.414619	0.193905	0.11479	0.109228	0.0871535	0.00520822	0.0063159
		0.0306125	0.086072	0.209061	0.521951	0.468167	0.220371	0.117978	0.113801	0.11913	0.00456361	0.00420534
		0.0393962	0.103026	0.217804	0.4947	0.441197	0.195105	0.104333	0.099577	0.0942383	0.00387787	0.00328395
		4.40012	10.1011	21.4461	49.2073	44.1328	20.3127	11.2367	10.7535	10.0174	0.45499	0.460173
		1.32191	1.14641	0.385406	2.55354	2.1861	1.22034	0.582834	0.592911	1.37125	0.0543197	0.126913
nCDA1Δ176-BE3		0.0515445	0.103014	0.202702	0.449	0.393989	0.173725	0.106968	0.100228	0.0746863	0.00427777	0.00435264
		0.0279585	0.0800759	0.209701	0.50411	0.463313	0.219419	0.115386	0.102215	0.0992743	0.00362024	0.0040598
		0.0640868	0.116498	0.207909	0.436992	0.410006	0.188861	0.121125	0.114289	0.0774687	0.00529802	0.0047278
		4.78633	9.98626	20.6771	46.3367	42.2436	19.4001	11.4493	10.5578	8.38098	0.439868	0.438008
		1.49773	1.50353	0.296866	2.92236	2.96346	1.90054	0.58138	0.621305	1.09939	0.0690266	0.0273402
nCDA1Δ170-BE3		0.075184	0.159925	0.325065	0.480436	0.442077	0.309313	0.172844	0.169402	0.147006	0.0071213	0.00587706
		0.0462478	0.105042	0.239541	0.385524	0.339394	0.20749	0.10266	0.0936748	0.0823782	0.00415075	0.00358474
		0.0301973	0.0736344	0.213599	0.406913	0.358519	0.229121	0.0979292	0.0783303	0.080874	0.00472852	0.00443502
		5.0543	11.2867	25.9401	42.4291	37.9997	24.8642	12.4478	11.3802	10.3419	0.533352	0.463227
		1.86152	3.56598	4.76237	4.06494	4.4586	4.38008	3.42544	3.98109	3.08265	0.128597	0.0946173
nCDA1Δ167-BE3		0.0398469	0.0958892	0.263883	0.420837	0.370016	0.206691	0.0995398	0.0808	0.0634984	0.00351785	0.00378335
		0.0724898	0.147618	0.297137	0.473704	0.42441	0.277794	0.148067	0.130492	0.115741	0.00591107	0.00504024
		0.0323776	0.101023	0.271121	0.471972	0.422747	0.258133	0.119708	0.0897813	0.0884029	0.00428843	0.00410464
		4.82381	11.4844	27.738	45.5504	40.5724	24.7539	12.2438	10.0358	8.9214	0.457245	0.430941
		1.74175	2.32699	1.4279	2.45235	2.52585	2.99788	1.9905	2.16213	2.13356	0.0997454	0.0533162
nCDA1Δ165-BE3		0.107132	0.229097	0.40298	0.580538	0.556021	0.398242	0.212993	0.18676	0.161797	0.0101295	0.00951138
		0.0296821	0.100148	0.296564	0.500885	0.442091	0.279668	0.123866	0.0985216	0.0932987	0.0050802	0.00582225
		0.0433553	0.12606	0.326762	0.461933	0.450885	0.287308	0.122186	0.105927	0.0926799	0.00363912	0.00675463
		6.00564	15.1769	34.2102	51.4452	48.2999	32.1739	15.3015	13.0403	11.5925	0.628292	0.736276
		3.37521	5.56935	4.47781	4.93613	5.17589	5.41855	4.24167	3.99648	3.2437	0.27828	0.156627
nCDA1Δ163-BE3		0.0577027	0.11649	0.32085	0.479862	0.420417	0.257649	0.123693	0.10402	0.0812485	0.00553791	0.00518937
		0.0532456	0.140811	0.372492	0.526299	0.451664	0.284992	0.133487	0.117931	0.10445	0.00456947	0.0046991
		0.0538051	0.143994	0.37326	0.564391	0.500167	0.322872	0.146245	0.135034	0.121114	0.00696007	0.0069184
		5.49178	13.3765	35.5534	52.3517	45.7416	28.8504	13.4475	11.8995	10.2271	0.568915	0.560229
		0.198243	1.22843	2.45272	3.45648	3.28108	2.67431	0.923326	1.26837	1.63476	0.0981803	0.095191
nCDA1Δ161-BE3		0.0227554	0.0778681	0.34354	0.518612	0.357956	0.157683	0.0511667	0.0199932	0.00783942	0.00113119	0.00152579
		0.0118965	0.0602435	0.322244	0.477314	0.385842	0.205838	0.0591368	0.0286001	0.0132798	0.00190206	0.00169456
		0.0186085	0.0827472	0.404208	0.504189	0.385695	0.211632	0.0619644	0.0289999	0.0119261	0.00102315	0.00166262
		1.77535	7.36196	35.6664	50.0038	37.6498	19.1717	5.74227	2.58644	1.10151	0.135213	0.162766
		0.447414	0.96658	3.47246	1.71135	1.31108	2.41821	0.457176	0.415478	0.231257	0.0391351	0.00732001
nCDA1Δ158-BE3		0.0131928	0.058784	0.242988	0.333604	0.274325	0.10625	0.0267747	0.0124854	0.00505783	0.00183921	0.00215754
		0.0144974	0.0550785	0.243663	0.332941	0.270393	0.110069	0.025025	0.0121155	0.00561666	0.00094101	0.00176439
		0.0220389	0.0911516	0.333005	0.429082	0.40261	0.165641	0.0428876	0.0162111	0.006033	0.00188788	0.00139539
		1.65764	6.8338	27.3219	36.5209	31.5776	12.732	3.15624	1.3604	0.556916	0.155603	0.177244
		0.389914	1.62024	4.22762	4.51654	6.14218	2.71418	0.803992	0.184967	0.0399525	0.043534	0.0311198
nCDA1Δ154-BE3		0.00221816	0.00608495	0.0912443	0.190492	0.0972693	0.0406463	0.00872276	0.0133389	0.0509877	0.00395672	0.00395672
		0.00258006	0.00572822	0.092906	0.196677	0.0985632	0.0395768	0.00830828	0.0130423	0.0525718	0.00426066	0.004308
		0.00216659	0.00371834	0.0284292	0.0570341	0.0293368	0.0143464	0.00459669	0.00582638	0.0169521	0.00237154	0.00184453
		0.232161	0.517717	7.08598	14.8068	7.50564	3.15231	0.720924	1.07359	4.01705	0.352964	0.336975
		0.0183967	0.104178	3.00106	6.44199	3.2333	1.21537	0.185509	0.347366	1.64306	0.0828246	0.108798
BE3		0.0215	0.01475	0.017	0.033	0.35425	0.5535	0.60475	0.5545	0.37775	0.01675	0.011
		0.043	0.029	0.035	0.078	0.156	0.481	0.553	0.487	0.388	0.036	0.024
		0.024	0.01425	0.019	0.052	0.19725	0.51775	0.61625	0.559	0.3675	0.01575	0.00725
		2.95	1.93333	2.36667	5.43333	23.5833	51.7417	59.1333	53.35	37.775	2.28333	1.40833
		0.960035	0.683841	0.805536	1.84451	8.54099	2.95989	2.75093	3.29317	0.836909	0.931919	0.717732
BE-NL		0.02925	0.016	0.0215	0.0905	0.13	0.18475	0.19125	0.11575	0.04625	0.06775	0.016
		0.035	0.02	0.02525	0.0995	0.1405	0.19225	0.187	0.10975	0.04525	0.103	0.02675
		0.0235	0.012	0.0155	0.073	0.102	0.145	0.1425	0.077	0.0325	0.0585	0.0135
		2.925	1.6	2.075	8.76667	12.4167	17.4	17.3583	10.0833	4.13333	7.64167	1.875
		0.469486	0.326599	0.401559	1.10025	1.62498	2.07334	2.20476	1.70298	0.625944	1.91728	0.574819
BE-PAP		0.0205	0.0095	0.01525	0.126	0.1905	0.2695	0.323	0.2055	0.0455	0.05375	0.013
		0.021225	0.01125	0.017	0.14575	0.222	0.3075	0.38225	0.2575	0.0625	0.05125	0.0135
		0.018	0.009	0.013	0.1225	0.184	0.256	0.326	0.211	0.047	0.045	0.012
		1.99083	0.991667	1.50833	13.1417	19.8833	27.7667	34.375	22.4667	5.16667	5	1.28333
		0.138147	0.0964653	0.163724	1.02354	1.65948	2.18034	2.72511	2.3325	0.768476	0.36799	0.062361
BE-PAPAP		0.0215	0.009	0.01325	0.06325	0.11075	0.3215	0.39025	0.31	0.08725	0.0285	0.0075
		0.02425	0.01175	0.01825	0.07775	0.13225	0.3495	0.44175	0.37225	0.1175	0.035	0.0095
		0.021	0.0095	0.0135	0.0695	0.121	0.322	0.4115	0.3435	0.104	0.0335	0.0085
		2.225	1.00833	1.5	7.01667	12.1333	33.1	41.45	34.1917	10.2917	3.23333	0.85
		0.142887	0.119606	0.230036	0.593834	0.87805	1.30831	2.11315	2.54381	1.23732	0.277889	0.0816497
BE-PAPAPA		0.017	0.008	0.0115	0.0515	0.0935	0.3565	0.426	0.353	0.165	0.0225	0.0062
		0.0159	0.00775	0.01225	0.05975	0.1055	0.3605	0.466	0.419	0.21	0.02375	0.00625
		0.02275	0.0105	0.017	0.06375	0.10975	0.393	0.4785	0.41	0.19275	0.026	0.0205
		1.855	0.875	1.35833	5.83333	10.2917	37	45.6833	39.4	18.925	2.40833	1.09833
		0.300361	0.124164	0.243527	0.510038	0.688093	1.63452	2.23917	2.92233	1.85371	0.144818	0.672933
BE-PAPAPAP		0.018	0.0085	0.014	0.0555	0.101	0.397	0.4655	0.3935	0.2245	0.0205	0.0065
		0.0175	0.009	0.01525	0.068	0.12075	0.445	0.5505	0.49325	0.2945	0.023	0.0065
		0.02025	0.0095	0.018	0.071	0.121	0.4415	0.5335	0.4675	0.27875	0.02475	0.0205
		1.85833	0.9	1.575	6.48333	11.425	42.7833	51.65	45.1417	26.5917	2.275	1.11667
		0.119606	0.0408248	0.167083	0.671234	0.936972	2.18492	3.67242	4.2281	2.99836	0.174404	0.659966
BE-PAPAPAPA		0.017	0.0075	0.011	0.0425	0.088	0.4	0.4705	0.3885	0.2435	0.016	0.005
		0.01425	0.00675	0.0115	0.058	0.1165	0.43875	0.55425	0.515	0.36075	0.01875	0.02075
		0.02725	0.01	0.02175	0.07725	0.12875	0.476	0.56975	0.49725	0.34475	0.0255	0.00475
		1.95	0.808333	1.475	5.925	11.1083	43.825	53.15	46.6917	31.6333	2.00833	1.01667
		0.55939	0.138944	0.495395	1.42141	1.70713	3.10289	4.35952	5.59205	5.19135	0.399131	0.748424
cBE3		0.007	0.003	0.003	0.007	0.009	0.018	0.032	0.025	0.011	0.026	0.005
		0.008	0.004	0.005	0.009	0.012	0.022	0.038	0.031	0.013	0.024	0.005
		0.75	0.35	0.4	0.8	1.05	2	3.5	2.8	1.2	2.5	0.5
		0.05	0.05	0.1	0.1	0.15	0.2	0.3	0.3	0.1	0.1	0

[truncated: 8 more sheets: Fig. S6, Fig. S7, Fig. S8, Fig. S9, Fig. S10, Fig. S11, Fig. S12, Fig. S13]
